# Supplementary material for: Leveraging complementary multi-omics data integration methods for mechanistic insights in kidney diseases
Source: JCI Insight. 2025 Mar 10;10(5):e186070. doi: 10.1172/jci.insight.186070 (PMC11949029; doi:10.1172/jci.insight.186070)
Supplement: Supplemental table 1 [file jciinsight-10-186070-s190.xlsx]

## Sheet: Table S1 readme
The following file contains the feature_id information contributing to factor 2 in the MOFA model across four differerent data domains.
Tabs are separated by data type and each tab contains the following columns
feature_id	Input identifier included in the MOFA analysis
factor	The factor that the feature contributes to
value	The absolute relative value of the given feature_id weighting for each data type
data type	An indication of which -omics data is used for the analysis
directional weighting	An indication of whether the feature_id is postively (+) or negatively (-) influencing the final factor value
feature	For transcriptomics and proteomics, these are the Gene Symbol or Protein Symbols for the indicated feature_id inputs. Multiple features are reported in cases where the feature_id is incabable of differentiating the reported features

## Sheet: Metabolomics
feature_id	factor	value	data type	directional weighting	feature
N-Acetyl-DL-Serine	Factor2	1	Metabolomics	+	N-Acetyl-DL-Serine
fructose-6-phosphate	Factor2	0.871471	Metabolomics	+	fructose-6-phosphate
Pyroglutamic acid	Factor2	0.776417	Metabolomics	+	Pyroglutamic acid
Phenylpropiolic acid	Factor2	0.723413	Metabolomics	+	Phenylpropiolic acid
cytidine	Factor2	0.710227	Metabolomics	+	cytidine
glutamate	Factor2	0.697888	Metabolomics	+	glutamate
Methylcysteine	Factor2	0.591069	Metabolomics	+	Methylcysteine
2-deoxyglucose-6-phosphate	Factor2	0.556777	Metabolomics	+	2-deoxyglucose-6-phosphate
D-gluconate	Factor2	0.546998	Metabolomics	+	D-gluconate
N-acetyl-glutamine	Factor2	0.527821	Metabolomics	+	N-acetyl-glutamine
histidinol	Factor2	0.516337	Metabolomics	+	histidinol
N6-Acetyl-L-lysine_Acetyllysine	Factor2	0.507446	Metabolomics	+	N6-Acetyl-L-lysine_Acetyllysine
Hydroxyphenylacetic acid	Factor2	0.474055	Metabolomics	+	Hydroxyphenylacetic acid
Imidazoleacetic acid	Factor2	0.471548	Metabolomics	+	Imidazoleacetic acid
DL-Pipecolic acid	Factor2	0.460746	Metabolomics	+	DL-Pipecolic acid
C2_carnitine	Factor2	0.442695	Metabolomics	-	C2_carnitine
Acetylcarnitine DL	Factor2	0.423966	Metabolomics	-	Acetylcarnitine DL
Mevalonic Acid	Factor2	0.422182	Metabolomics	+	Mevalonic Acid
methionine	Factor2	0.419273	Metabolomics	-	methionine
ornithine	Factor2	0.416739	Metabolomics	+	ornithine
GABA	Factor2	0.415089	Metabolomics	+	GABA
N-acetyl-glutamate	Factor2	0.399609	Metabolomics	+	N-acetyl-glutamate
serine	Factor2	0.388839	Metabolomics	-	serine
asparagine	Factor2	0.386054	Metabolomics	-	asparagine
allantoin	Factor2	0.378316	Metabolomics	+	allantoin
C5:0_C4+O_carnitine	Factor2	0.365021	Metabolomics	-	C5:0_C4+O_carnitine
tyrosine	Factor2	0.353188	Metabolomics	-	tyrosine
3-hydroxybutyric Acid	Factor2	0.352971	Metabolomics	-	3-hydroxybutyric Acid
cyclic-AMP	Factor2	0.335668	Metabolomics	+	cyclic-AMP
2-Hydroxy-2-methylbutanedioic acid	Factor2	0.333567	Metabolomics	+	2-Hydroxy-2-methylbutanedioic acid
Phosphorylcholine	Factor2	0.322049	Metabolomics	-	Phosphorylcholine
histidine	Factor2	0.315267	Metabolomics	-	histidine
glutamine	Factor2	0.312497	Metabolomics	-	glutamine
C14:1_carnitine	Factor2	0.305196	Metabolomics	-	C14:1_carnitine
glycolate	Factor2	0.29932	Metabolomics	+	glycolate
homocysteic acid	Factor2	0.298495	Metabolomics	+	homocysteic acid
Cystine	Factor2	0.297165	Metabolomics	-	Cystine
phenylalanine	Factor2	0.284895	Metabolomics	-	phenylalanine
S-ribosyl-L-homocysteine	Factor2	0.284801	Metabolomics	+	S-ribosyl-L-homocysteine
S-adenosyl-L-methionine	Factor2	0.264395	Metabolomics	+	S-adenosyl-L-methionine
2-Aminobutyrate_dimethylglycine	Factor2	0.2628	Metabolomics	-	2-Aminobutyrate_dimethylglycine
erythritol	Factor2	0.260372	Metabolomics	+	erythritol
4-Pyridoxic acid	Factor2	0.254923	Metabolomics	+	4-Pyridoxic acid
arginine	Factor2	0.252724	Metabolomics	-	arginine
Uric acid	Factor2	0.248839	Metabolomics	+	Uric acid
D-erythrose-4-phosphate	Factor2	0.248113	Metabolomics	+	D-erythrose-4-phosphate
indole	Factor2	0.245929	Metabolomics	-	indole
allantoate_N-carbamoyl-L-aspartate	Factor2	0.240149	Metabolomics	+	allantoate_N-carbamoyl-L-aspartate
citrulline	Factor2	0.237245	Metabolomics	-	citrulline
Glycerophosphocholine	Factor2	0.232795	Metabolomics	-	Glycerophosphocholine
Ng,NG-dimethyl-L-arginine	Factor2	0.228029	Metabolomics	+	Ng,NG-dimethyl-L-arginine
Methionine sulfoxide	Factor2	0.226585	Metabolomics	-	Methionine sulfoxide
adenine	Factor2	0.224363	Metabolomics	-	adenine
C10:0+O_carnitine	Factor2	0.21998	Metabolomics	-	C10:0+O_carnitine
Glutaric Acid	Factor2	0.218289	Metabolomics	+	Glutaric Acid
Phenyllactic acid	Factor2	0.216558	Metabolomics	-	Phenyllactic acid
glucono-D-lactone	Factor2	0.215128	Metabolomics	+	glucono-D-lactone
riboflavin	Factor2	0.213925	Metabolomics	+	riboflavin
S-adenosyl-L-methioninamine	Factor2	0.211879	Metabolomics	+	S-adenosyl-L-methioninamine
pantothenate	Factor2	0.208486	Metabolomics	-	pantothenate
L-arginino-succinate	Factor2	0.204672	Metabolomics	+	L-arginino-succinate
lactate	Factor2	0.203311	Metabolomics	-	lactate
Indole-3-carboxylic acid	Factor2	0.199049	Metabolomics	+	Indole-3-carboxylic acid
deoxyadenosine	Factor2	0.190644	Metabolomics	+	deoxyadenosine
aspartate	Factor2	0.190505	Metabolomics	+	aspartate
N-Acetylputrescine	Factor2	0.18939	Metabolomics	+	N-Acetylputrescine
Urea	Factor2	0.186716	Metabolomics	+	Urea
valine	Factor2	0.184572	Metabolomics	-	valine
7-methylguanosine	Factor2	0.181698	Metabolomics	+	7-methylguanosine
cytosine	Factor2	0.180925	Metabolomics	-	cytosine
Ethylmalonic Acid	Factor2	0.177867	Metabolomics	+	Ethylmalonic Acid
C6:0+O_carnitine	Factor2	0.177831	Metabolomics	-	C6:0+O_carnitine
taurine	Factor2	0.172289	Metabolomics	-	taurine
1-Methyladenosine	Factor2	0.171435	Metabolomics	+	1-Methyladenosine
tryptophan	Factor2	0.159669	Metabolomics	-	tryptophan
Guanidoacetic acid	Factor2	0.156996	Metabolomics	-	Guanidoacetic acid
hypoxanthine	Factor2	0.155984	Metabolomics	+	hypoxanthine
2,3-Pyridinedicarboxylic Acid	Factor2	0.154002	Metabolomics	+	2,3-Pyridinedicarboxylic Acid
cystathionine	Factor2	0.153902	Metabolomics	+	cystathionine
Kynurenine	Factor2	0.153512	Metabolomics	-	Kynurenine
p-hydroxybenzoate	Factor2	0.149756	Metabolomics	+	p-hydroxybenzoate
anthranilate	Factor2	0.14942	Metabolomics	+	anthranilate
deoxyinosine	Factor2	0.147103	Metabolomics	+	deoxyinosine
C5_SA_89	Factor2	0.146008	Metabolomics	+	C5_SA_89
C10:1_carnitine	Factor2	0.142747	Metabolomics	+	C10:1_carnitine
retinoid acid	Factor2	0.140716	Metabolomics	+	retinoid acid
Tetradecanedioic Acid	Factor2	0.138338	Metabolomics	+	Tetradecanedioic Acid
trehalose-sucrose	Factor2	0.138064	Metabolomics	+	trehalose-sucrose
shikimate	Factor2	0.134243	Metabolomics	+	shikimate
sarcosine	Factor2	0.130006	Metabolomics	+	sarcosine
N-Acetyl-L-alanine	Factor2	0.1293	Metabolomics	+	N-Acetyl-L-alanine
2,3-dihydroxybenzoic acid	Factor2	0.128636	Metabolomics	+	2,3-dihydroxybenzoic acid
3-S-methylthiopropionate	Factor2	0.128526	Metabolomics	+	3-S-methylthiopropionate
Kynurenic acid	Factor2	0.126482	Metabolomics	+	Kynurenic acid
creatine	Factor2	0.124666	Metabolomics	+	creatine
thymine	Factor2	0.124121	Metabolomics	-	thymine
C10:0_carnitine	Factor2	0.120514	Metabolomics	+	C10:0_carnitine
nicotinamide	Factor2	0.119616	Metabolomics	+	nicotinamide
leucine	Factor2	0.115183	Metabolomics	-	leucine
Glycine	Factor2	0.114719	Metabolomics	-	Glycine

## Sheet: Transcriptomics
feature_id	factor	value	data type	directional weighting	feature
133121	Factor2	1	Transcriptomics	-	ENPP6
6915	Factor2	0.967264	Transcriptomics	+	TBXA2R
55586	Factor2	0.888059	Transcriptomics	-	MIOX
80036	Factor2	0.882218	Transcriptomics	-	TRPM3
629	Factor2	0.859593	Transcriptomics	-	CFB
80333	Factor2	0.796147	Transcriptomics	-	KCNIP4
25895	Factor2	0.774528	Transcriptomics	-	EEF1AKMT3
9077	Factor2	0.763608	Transcriptomics	-	DIRAS3
8821	Factor2	0.737127	Transcriptomics	+	INPP4B
8972	Factor2	0.732688	Transcriptomics	-	MGAM
3936	Factor2	0.717663	Transcriptomics	-	LCP1
866	Factor2	0.716512	Transcriptomics	-	SERPINA6
653464	Factor2	0.695727	Transcriptomics	+	SRGAP2C
151556	Factor2	0.688619	Transcriptomics	-	GPR155
151126	Factor2	0.68659	Transcriptomics	-	ZNF385B
1687	Factor2	0.6684	Transcriptomics	-	GSDME
286256	Factor2	0.666641	Transcriptomics	-	LCN12
51110	Factor2	0.660852	Transcriptomics	-	LACTB2
2983	Factor2	0.660469	Transcriptomics	-	GUCY1B1
55040	Factor2	0.639875	Transcriptomics	+	EPN3
387763	Factor2	0.606027	Transcriptomics	+	C11orf96
6387	Factor2	0.584144	Transcriptomics	-	CXCL12
22871	Factor2	0.577877	Transcriptomics	-	NLGN1
5178	Factor2	0.574901	Transcriptomics	+	PEG3
389434	Factor2	0.573503	Transcriptomics	-	IYD
135295	Factor2	0.57319	Transcriptomics	-	SRSF12
55248	Factor2	0.561919	Transcriptomics	-	PACC1
55351	Factor2	0.560673	Transcriptomics	-	STK32B
51760	Factor2	0.558157	Transcriptomics	+	SYT17
7139	Factor2	0.557856	Transcriptomics	+	TNNT2
4316	Factor2	0.545811	Transcriptomics	-	MMP7
7169	Factor2	0.542435	Transcriptomics	+	TPM2
29958	Factor2	0.540292	Transcriptomics	-	DMGDH
25999	Factor2	0.532848	Transcriptomics	+	CLIP3
23150	Factor2	0.528842	Transcriptomics	-	FRMD4B
254228	Factor2	0.526505	Transcriptomics	+	CALHM5
7940	Factor2	0.526129	Transcriptomics	-	LST1
151473	Factor2	0.51184	Transcriptomics	-	SLC16A14
34	Factor2	0.504415	Transcriptomics	-	ACADM
10276	Factor2	0.490855	Transcriptomics	-	NET1
825	Factor2	0.489771	Transcriptomics	-	CAPN3
135892	Factor2	0.486747	Transcriptomics	+	TRIM50
401081	Factor2	0.482839	Transcriptomics	-	C3orf85
55314	Factor2	0.480487	Transcriptomics	-	TMEM144
54810	Factor2	0.479951	Transcriptomics	-	GIPC2
55384	Factor2	0.479529	Transcriptomics	+	MEG3
200634	Factor2	0.479339	Transcriptomics	-	KRTCAP3
64940	Factor2	0.475287	Transcriptomics	-	STAG3L4
6297	Factor2	0.472435	Transcriptomics	-	SALL2
222255	Factor2	0.470123	Transcriptomics	-	ATXN7L1
3561	Factor2	0.463066	Transcriptomics	-	IL2RG
309	Factor2	0.460731	Transcriptomics	+	ANXA6
9424	Factor2	0.458548	Transcriptomics	+	KCNK6
2993	Factor2	0.450858	Transcriptomics	-	GYPA
1780	Factor2	0.450779	Transcriptomics	+	DYNC1I1
2152	Factor2	0.447431	Transcriptomics	+	F3
29974	Factor2	0.443173	Transcriptomics	-	A1CF
57523	Factor2	0.441409	Transcriptomics	-	NYNRIN
3574	Factor2	0.440031	Transcriptomics	-	IL7
3115	Factor2	0.439027	Transcriptomics	-	HLA-DPB1
57715	Factor2	0.435795	Transcriptomics	-	SEMA4G
2329	Factor2	0.433486	Transcriptomics	-	FMO4
6038	Factor2	0.433255	Transcriptomics	-	RNASE4
27254	Factor2	0.429753	Transcriptomics	-	CSDC2
5730	Factor2	0.429531	Transcriptomics	+	PTGDS
6515	Factor2	0.428922	Transcriptomics	+	SLC2A3
56924	Factor2	0.42891	Transcriptomics	+	PAK6
284346	Factor2	0.427544	Transcriptomics	+	ZNF575
253827	Factor2	0.414037	Transcriptomics	+	MSRB3
3122	Factor2	0.411734	Transcriptomics	-	HLA-DRA
89790	Factor2	0.409725	Transcriptomics	+	SIGLEC10
352954	Factor2	0.406637	Transcriptomics	-	CASTOR3P
2149	Factor2	0.404311	Transcriptomics	+	F2R
4908	Factor2	0.393381	Transcriptomics	+	NTF3
25934	Factor2	0.389447	Transcriptomics	-	NIPSNAP3A
6319	Factor2	0.387984	Transcriptomics	-	SCD
255762	Factor2	0.387283	Transcriptomics	-	PDZD9
56899	Factor2	0.386521	Transcriptomics	-	ANKS1B
388335	Factor2	0.384594	Transcriptomics	-	TMEM220
8614	Factor2	0.380027	Transcriptomics	-	STC2
10763	Factor2	0.376923	Transcriptomics	+	NES
1490	Factor2	0.376512	Transcriptomics	+	CCN2
51471	Factor2	0.375888	Transcriptomics	-	NAT8B
5345	Factor2	0.375772	Transcriptomics	-	SERPINF2
10858	Factor2	0.373677	Transcriptomics	-	CYP46A1
3316	Factor2	0.373416	Transcriptomics	+	HSPB2
51177	Factor2	0.369926	Transcriptomics	+	PLEKHO1
80034	Factor2	0.369131	Transcriptomics	-	CSRNP3
7045	Factor2	0.367216	Transcriptomics	-	TGFBI
404550	Factor2	0.366186	Transcriptomics	+	C16orf74
219928	Factor2	0.366168	Transcriptomics	+	MRGPRF
5778	Factor2	0.364101	Transcriptomics	+	PTPN7
9935	Factor2	0.362728	Transcriptomics	+	MAFB
2274	Factor2	0.36168	Transcriptomics	-	FHL2
1520	Factor2	0.358316	Transcriptomics	-	CTSS
3791	Factor2	0.357635	Transcriptomics	+	KDR
6550	Factor2	0.35726	Transcriptomics	-	SLC9A3
7850	Factor2	0.356734	Transcriptomics	+	IL1R2
51365	Factor2	0.354964	Transcriptomics	-	PLA1A
4069	Factor2	0.353296	Transcriptomics	-	LYZ

## Sheet: Proteomics_URINE
feature_id	factor	value	data type	directional weighting	feature
APOA1.2750.3.2_view_3	Factor2	1	Proteomics_URIN	-	APOA1
F10.4878.3.1_view_3	Factor2	0.972008	Proteomics_URIN	-	F10
F10.3077.66.2_view_3	Factor2	0.93502	Proteomics_URIN	-	F10
F9.5307.12.3_view_3	Factor2	0.903823	Proteomics_URIN	-	F9
APOL1.11510.31.3_view_3	Factor2	0.842218	Proteomics_URIN	-	APOL1
TIE1.2844.53.2_view_3	Factor2	0.840152	Proteomics_URIN	-	TIE1
ITIH4.4811.33.3_view_3	Factor2	0.795247	Proteomics_URIN	-	ITIH4
F9.4876.32.1_view_3	Factor2	0.793252	Proteomics_URIN	-	F9
ADAMTS13.3175.51.5_view_3	Factor2	0.749291	Proteomics_URIN	-	ADAMTS13
AGT.3484.60.2_view_3	Factor2	0.738889	Proteomics_URIN	-	AGT
PLG.3710.49.2_view_3	Factor2	0.715601	Proteomics_URIN	-	PLG
C3.4900.8.1_view_3	Factor2	0.714758	Proteomics_URIN	-	C3
TGFBI.3283.21.1_view_3	Factor2	0.712038	Proteomics_URIN	-	TGFBI
LUM.13114.50.3_view_3	Factor2	0.703073	Proteomics_URIN	-	LUM
FCN3.5462.62.3_view_3	Factor2	0.672547	Proteomics_URIN	-	FCN3
C5.C6.4482.66.2_view_3	Factor2	0.668789	Proteomics_URIN	-	C5, C6
F2.4157.2.1_view_3	Factor2	0.652001	Proteomics_URIN	-	F2
CRISP3.3187.52.2_view_3	Factor2	0.618413	Proteomics_URIN	+	CRISP3
PCSK9.5231.79.3_view_3	Factor2	0.615158	Proteomics_URIN	-	PCSK9
SERPIND1.3316.58.1_view_3	Factor2	0.59468	Proteomics_URIN	-	SERPIND1
FETUB.3367.8.3_view_3	Factor2	0.594677	Proteomics_URIN	-	FETUB
APOE.2418.55.9_view_3	Factor2	0.593816	Proteomics_URIN	-	APOE
SERPINF1.9211.19.3_view_3	Factor2	0.59162	Proteomics_URIN	-	SERPINF1
C9.3060.43.2_view_3	Factor2	0.587369	Proteomics_URIN	-	C9
CTSS.3181.50.2_view_3	Factor2	0.581795	Proteomics_URIN	-	CTSS
F7.3184.25.2_view_3	Factor2	0.57548	Proteomics_URIN	-	F7
CDON.4541.49.2_view_3	Factor2	0.567037	Proteomics_URIN	-	CDON
CPB2.3518.54.2_view_3	Factor2	0.566577	Proteomics_URIN	-	CPB2
TDGF1.5810.25.3_view_3	Factor2	0.556094	Proteomics_URIN	+	TDGF1
KLKB1.4152.58.2_view_3	Factor2	0.5507	Proteomics_URIN	-	KLKB1
MB.3042.7.2_view_3	Factor2	0.547414	Proteomics_URIN	-	MB
ADGRE2.4546.27.3_view_3	Factor2	0.543306	Proteomics_URIN	+	ADGRE2
CFD.2946.52.2_view_3	Factor2	0.539502	Proteomics_URIN	-	CFD
SHBG.4929.55.1_view_3	Factor2	0.539295	Proteomics_URIN	-	SHBG
IL19.3035.80.2_view_3	Factor2	0.52852	Proteomics_URIN	-	IL19
SPINT2.2843.13.2_view_3	Factor2	0.528124	Proteomics_URIN	+	SPINT2
INHBA.2748.3.2_view_3	Factor2	0.525309	Proteomics_URIN	-	INHBA
C4A.C4B.2182.54.1_view_3	Factor2	0.522006	Proteomics_URIN	-	C4A, C4B
TPSB2.3403.1.2_view_3	Factor2	0.519379	Proteomics_URIN	-	TPSB2
COLEC11.4430.44.3_view_3	Factor2	0.51823	Proteomics_URIN	-	COLEC11
BMPR2.4862.63.1_view_3	Factor2	0.509517	Proteomics_URIN	+	BMPR2
C5.2851.63.3_view_3	Factor2	0.507388	Proteomics_URIN	-	C5
XPNPEP1.3481.87.1_view_3	Factor2	0.500538	Proteomics_URIN	-	XPNPEP1
C5.2381.52.4_view_3	Factor2	0.49607	Proteomics_URIN	-	C5
SERPINC1.3344.60.4_view_3	Factor2	0.494612	Proteomics_URIN	-	SERPINC1
SERPINA1.3580.25.8_view_3	Factor2	0.492562	Proteomics_URIN	-	SERPINA1
PLG.4150.75.2_view_3	Factor2	0.485292	Proteomics_URIN	-	PLG
CLEC7A.3603.60.5_view_3	Factor2	0.485113	Proteomics_URIN	+	CLEC7A
THBS4.3340.53.1_view_3	Factor2	0.482454	Proteomics_URIN	-	THBS4
MSTN.14583.49.3_view_3	Factor2	0.481141	Proteomics_URIN	-	MSTN
GDF11.MSTN.2765.4.3_view_3	Factor2	0.470759	Proteomics_URIN	-	GDF11, MSTN
ECM1.3366.51.2_view_3	Factor2	0.465634	Proteomics_URIN	-	ECM1
HRG.4996.66.1_view_3	Factor2	0.463636	Proteomics_URIN	-	HRG
NRP1.5542.22.2_view_3	Factor2	0.455495	Proteomics_URIN	-	NRP1
EDAR.2977.7.2_view_3	Factor2	0.453647	Proteomics_URIN	+	EDAR
PTPN1.3005.5.2_view_3	Factor2	0.44389	Proteomics_URIN	-	PTPN1
SELP.4154.57.2_view_3	Factor2	0.438285	Proteomics_URIN	-	SELP
FLT4.2358.19.2_view_3	Factor2	0.438119	Proteomics_URIN	-	FLT4
CCL11.5301.7.3_view_3	Factor2	0.434373	Proteomics_URIN	+	CCL11
APCS.2474.54.5_view_3	Factor2	0.43318	Proteomics_URIN	-	APCS
MMP2.4160.49.1_view_3	Factor2	0.430305	Proteomics_URIN	-	MMP2
CRP.4337.49.2_view_3	Factor2	0.429639	Proteomics_URIN	-	CRP
PROS1.2700.56.2_view_3	Factor2	0.423884	Proteomics_URIN	-	PROS1
APOE.2937.10.2_view_3	Factor2	0.422505	Proteomics_URIN	-	APOE
CFHR5.3666.17.4_view_3	Factor2	0.422429	Proteomics_URIN	-	CFHR5
CLEC1B.4332.6.2_view_3	Factor2	0.419598	Proteomics_URIN	-	CLEC1B
ACP5.3232.28.2_view_3	Factor2	0.4174	Proteomics_URIN	+	ACP5
TNFRSF14.5352.11.3_view_3	Factor2	0.415859	Proteomics_URIN	+	TNFRSF14
REN.3396.54.2_view_3	Factor2	0.415653	Proteomics_URIN	-	REN
SNAP25.13105.7.3_view_3	Factor2	0.413267	Proteomics_URIN	-	SNAP25
CD93.14136.234.3_view_3	Factor2	0.409518	Proteomics_URIN	-	CD93
C2.3186.2.2_view_3	Factor2	0.409465	Proteomics_URIN	-	C2
MICA.2730.58.2_view_3	Factor2	0.409384	Proteomics_URIN	+	MICA
FGA.FGB.FGG.4907.56.1_view_3	Factor2	0.409101	Proteomics_URIN	-	FGA, FGB, FGG
FGF19.2762.30.2_view_3	Factor2	0.408754	Proteomics_URIN	-	FGF19
ANP32B.4194.26.3_view_3	Factor2	0.407072	Proteomics_URIN	+	ANP32B
SERPINA10.13119.26.3_view_3	Factor2	0.406326	Proteomics_URIN	-	SERPINA10
JAM3.2998.53.2_view_3	Factor2	0.398019	Proteomics_URIN	+	JAM3
C3.2683.1.2_view_3	Factor2	0.397902	Proteomics_URIN	-	C3
MST1.4407.10.1_view_3	Factor2	0.395796	Proteomics_URIN	-	MST1
CD59.11514.196.3_view_3	Factor2	0.393826	Proteomics_URIN	+	CD59
SIRPA.5430.66.3_view_3	Factor2	0.391925	Proteomics_URIN	+	SIRPA
CTSH.8465.52.3_view_3	Factor2	0.391058	Proteomics_URIN	+	CTSH
NRG4.14139.16.3_view_3	Factor2	0.388827	Proteomics_URIN	+	NRG4
KIT.2475.1.3_view_3	Factor2	0.38753	Proteomics_URIN	-	KIT
EPHA2.4834.61.2_view_3	Factor2	0.386667	Proteomics_URIN	+	EPHA2
PDE11A.5252.33.3_view_3	Factor2	0.38659	Proteomics_URIN	+	PDE11A
LYVE1.3206.4.2_view_3	Factor2	0.383618	Proteomics_URIN	+	LYVE1
VCAM1.2967.8.1_view_3	Factor2	0.379381	Proteomics_URIN	-	VCAM1
COL18A1.2201.17.6_view_3	Factor2	0.379082	Proteomics_URIN	-	COL18A1
SERPINF2.3024.18.2_view_3	Factor2	0.377274	Proteomics_URIN	-	SERPINF2
C10orf54.14123.34.3_view_3	Factor2	0.375353	Proteomics_URIN	+	C10orf54
CGA.TSHB.3521.16.2_view_3	Factor2	0.375146	Proteomics_URIN	-	CGA, TSHB
MED1.5470.69.2_view_3	Factor2	0.371606	Proteomics_URIN	+	MED1
LBP.3074.6.2_view_3	Factor2	0.370076	Proteomics_URIN	-	LBP
CTSZ.4971.1.1_view_3	Factor2	0.368314	Proteomics_URIN	-	CTSZ
KLK7.3378.49.2_view_3	Factor2	0.368222	Proteomics_URIN	+	KLK7
TNFRSF4.3730.81.2_view_3	Factor2	0.367518	Proteomics_URIN	+	TNFRSF4
IL1RL1.4234.8.2_view_3	Factor2	0.366269	Proteomics_URIN	-	IL1RL1
HSPB1.11103.24.3_view_3	Factor2	0.365989	Proteomics_URIN	+	HSPB1

## Sheet: Proteomics_Plasma
feature_id	factor	value	data type	directional weighting	feature
MRC2.3041.55.2_view_4	Factor2	1	Proteomics_Plasma	-	MRC2
SPON1.4297.62.3_view_4	Factor2	0.98291	Proteomics_Plasma	-	SPON1
FGG.4989.7.1_view_4	Factor2	0.835342	Proteomics_Plasma	-	FGG
EFEMP1.8480.29.3_view_4	Factor2	0.75156	Proteomics_Plasma	-	EFEMP1
TMPRSS15.3189.61.2_view_4	Factor2	0.721928	Proteomics_Plasma	-	TMPRSS15
COLEC12.5457.5.2_view_4	Factor2	0.704994	Proteomics_Plasma	-	COLEC12
SPINT2.2843.13.2_view_4	Factor2	0.698456	Proteomics_Plasma	-	SPINT2
FLT4.2358.19.2_view_4	Factor2	0.66761	Proteomics_Plasma	-	FLT4
PROS1.2700.56.2_view_4	Factor2	0.662917	Proteomics_Plasma	-	PROS1
NCAM1.4498.62.2_view_4	Factor2	0.645062	Proteomics_Plasma	-	NCAM1
IGHG1.IGHG2.IGHG3.IGHG4.IGK.IGL.2744.57.2_view_4	Factor2	0.644333	Proteomics_Plasma	+	IGHG1, IGHG2, IGHG3, IGHG4, IGK, IGL
CFL1.4203.50.2_view_4	Factor2	0.638398	Proteomics_Plasma	+	CFL1
FAP.5029.3.1_view_4	Factor2	0.625799	Proteomics_Plasma	-	FAP
CDON.4541.49.2_view_4	Factor2	0.611018	Proteomics_Plasma	-	CDON
L1CAM.4246.40.2_view_4	Factor2	0.609533	Proteomics_Plasma	-	L1CAM
RETN.3046.31.1_view_4	Factor2	0.60941	Proteomics_Plasma	-	RETN
GPT.3709.4.2_view_4	Factor2	0.595792	Proteomics_Plasma	+	GPT
GDF2.4880.21.1_view_4	Factor2	0.595013	Proteomics_Plasma	-	GDF2
PRKCZ.2645.54.1_view_4	Factor2	0.573418	Proteomics_Plasma	-	PRKCZ
FGA.FGB.FGG.4907.56.1_view_4	Factor2	0.569251	Proteomics_Plasma	-	FGA, FGB, FGG
MMP2.4160.49.1_view_4	Factor2	0.567422	Proteomics_Plasma	-	MMP2
CNTN4.3298.52.2_view_4	Factor2	0.560557	Proteomics_Plasma	-	CNTN4
OSM.2693.20.3_view_4	Factor2	0.559226	Proteomics_Plasma	+	OSM
MATN2.3325.2.2_view_4	Factor2	0.552616	Proteomics_Plasma	-	MATN2
CKAP2.5345.51.3_view_4	Factor2	0.549895	Proteomics_Plasma	+	CKAP2
LRP1B.7640.29.3_view_4	Factor2	0.548837	Proteomics_Plasma	-	LRP1B
IL6ST.2620.4.2_view_4	Factor2	0.547148	Proteomics_Plasma	-	IL6ST
ACVRL1.2969.11.1_view_4	Factor2	0.539291	Proteomics_Plasma	+	ACVRL1
INSR.3448.13.2_view_4	Factor2	0.536879	Proteomics_Plasma	-	INSR
CFI.2567.5.6_view_4	Factor2	0.532042	Proteomics_Plasma	+	CFI
KIT.2475.1.3_view_4	Factor2	0.526513	Proteomics_Plasma	-	KIT
LGALS2.3033.57.1_view_4	Factor2	0.523666	Proteomics_Plasma	-	LGALS2
POMC.2558.51.3_view_4	Factor2	0.523312	Proteomics_Plasma	+	POMC
LIN7B.4238.4.2_view_4	Factor2	0.504806	Proteomics_Plasma	+	LIN7B
LGALS3BP.5000.52.1_view_4	Factor2	0.502864	Proteomics_Plasma	-	LGALS3BP
PPIA.3844.2.1_view_4	Factor2	0.501496	Proteomics_Plasma	+	PPIA
OMD.5358.3.3_view_4	Factor2	0.494934	Proteomics_Plasma	-	OMD
POSTN.3457.57.1_view_4	Factor2	0.493639	Proteomics_Plasma	-	POSTN
FLT3.3437.80.3_view_4	Factor2	0.482274	Proteomics_Plasma	+	FLT3
NOG.5846.24.3_view_4	Factor2	0.477781	Proteomics_Plasma	-	NOG
NOTCH1.5107.7.2_view_4	Factor2	0.476596	Proteomics_Plasma	-	NOTCH1
LTBR.2636.10.2_view_4	Factor2	0.467875	Proteomics_Plasma	+	LTBR
STC1.4930.21.1_view_4	Factor2	0.467659	Proteomics_Plasma	-	STC1
TNFRSF17.2665.26.2_view_4	Factor2	0.466468	Proteomics_Plasma	+	TNFRSF17
RGMB.3331.8.1_view_4	Factor2	0.463684	Proteomics_Plasma	-	RGMB
NCR1.5104.57.3_view_4	Factor2	0.461771	Proteomics_Plasma	-	NCR1
PLAU.4158.54.2_view_4	Factor2	0.461675	Proteomics_Plasma	-	PLAU
SELE.3470.1.2_view_4	Factor2	0.461378	Proteomics_Plasma	-	SELE
NTN1.6649.51.3_view_4	Factor2	0.457352	Proteomics_Plasma	+	NTN1
LAYN.2635.61.2_view_4	Factor2	0.450771	Proteomics_Plasma	-	LAYN
CHL1.3601.54.3_view_4	Factor2	0.449694	Proteomics_Plasma	-	CHL1
UBE2G2.9199.6.3_view_4	Factor2	0.446653	Proteomics_Plasma	-	UBE2G2
HMGCR.5230.99.3_view_4	Factor2	0.445191	Proteomics_Plasma	-	HMGCR
SLPI.4413.3.2_view_4	Factor2	0.444299	Proteomics_Plasma	+	SLPI
TIMP2.2278.61.4_view_4	Factor2	0.442223	Proteomics_Plasma	-	TIMP2
RAC1.2870.29.2_view_4	Factor2	0.440551	Proteomics_Plasma	+	RAC1
PRSS22.4534.10.2_view_4	Factor2	0.436258	Proteomics_Plasma	-	PRSS22
KDR.3651.50.5_view_4	Factor2	0.432538	Proteomics_Plasma	-	KDR
JAG1.5092.51.3_view_4	Factor2	0.431846	Proteomics_Plasma	-	JAG1
TNFRSF14.5352.11.3_view_4	Factor2	0.418825	Proteomics_Plasma	-	TNFRSF14
MET.2837.3.2_view_4	Factor2	0.417368	Proteomics_Plasma	-	MET
AMH.4923.79.1_view_4	Factor2	0.414463	Proteomics_Plasma	+	AMH
PTEN.3831.21.1_view_4	Factor2	0.414183	Proteomics_Plasma	-	PTEN
IGF1R.4232.19.2_view_4	Factor2	0.411879	Proteomics_Plasma	-	IGF1R
KLK11.2831.29.1_view_4	Factor2	0.409928	Proteomics_Plasma	-	KLK11
CD40LG.3534.14.2_view_4	Factor2	0.406204	Proteomics_Plasma	+	CD40LG
PRSS1.3049.61.2_view_4	Factor2	0.403253	Proteomics_Plasma	+	PRSS1
BTC.13088.397.3_view_4	Factor2	0.397937	Proteomics_Plasma	-	BTC
APOL1.11510.31.3_view_4	Factor2	0.397306	Proteomics_Plasma	-	APOL1
LUM.13114.50.3_view_4	Factor2	0.396334	Proteomics_Plasma	-	LUM
SET.5364.7.3_view_4	Factor2	0.394253	Proteomics_Plasma	-	SET
KYNU.4559.64.2_view_4	Factor2	0.391574	Proteomics_Plasma	+	KYNU
IL22RA2.5087.5.3_view_4	Factor2	0.390756	Proteomics_Plasma	-	IL22RA2
PRKCG.5476.66.3_view_4	Factor2	0.390584	Proteomics_Plasma	-	PRKCG
CLEC4M.3030.3.2_view_4	Factor2	0.389176	Proteomics_Plasma	+	CLEC4M
F7.3184.25.2_view_4	Factor2	0.388438	Proteomics_Plasma	-	F7
EPHB2.5077.28.3_view_4	Factor2	0.386556	Proteomics_Plasma	-	EPHB2
EREG.4956.2.1_view_4	Factor2	0.385764	Proteomics_Plasma	+	EREG
GPNMB.5080.131.3_view_4	Factor2	0.385599	Proteomics_Plasma	-	GPNMB
FLRT2.13122.19.3_view_4	Factor2	0.380742	Proteomics_Plasma	-	FLRT2
PDE9A.5201.50.4_view_4	Factor2	0.378479	Proteomics_Plasma	-	PDE9A
TNFRSF10B.5534.49.2_view_4	Factor2	0.372859	Proteomics_Plasma	-	TNFRSF10B
CD5L.3293.2.4_view_4	Factor2	0.372266	Proteomics_Plasma	-	CD5L
SIGLEC1.4464.10.2_view_4	Factor2	0.366804	Proteomics_Plasma	+	SIGLEC1
BSG.3585.54.4_view_4	Factor2	0.362624	Proteomics_Plasma	-	BSG
SEZ6L2.3867.49.1_view_4	Factor2	0.359284	Proteomics_Plasma	+	SEZ6L2
CD84.3642.4.1_view_4	Factor2	0.359069	Proteomics_Plasma	+	CD84
PDE11A.5252.33.3_view_4	Factor2	0.358337	Proteomics_Plasma	-	PDE11A
HK1.13131.5.3_view_4	Factor2	0.354804	Proteomics_Plasma	-	HK1
CDC42BPB.3629.60.4_view_4	Factor2	0.354144	Proteomics_Plasma	-	CDC42BPB
SST.5957.30.3_view_4	Factor2	0.349988	Proteomics_Plasma	-	SST
CNTN2.3296.92.2_view_4	Factor2	0.348523	Proteomics_Plasma	-	CNTN2
ADM.14115.34.3_view_4	Factor2	0.347987	Proteomics_Plasma	-	ADM
CAST.3026.5.2_view_4	Factor2	0.346155	Proteomics_Plasma	-	CAST
PRKCQ.3817.18.1_view_4	Factor2	0.343976	Proteomics_Plasma	-	PRKCQ
SMAD3.10363.13.3_view_4	Factor2	0.343221	Proteomics_Plasma	+	SMAD3
CDH2.3797.1.1_view_4	Factor2	0.339735	Proteomics_Plasma	-	CDH2
ALB.3707.12.2_view_4	Factor2	0.3295	Proteomics_Plasma	+	ALB
NACA.3854.24.1_view_4	Factor2	0.328513	Proteomics_Plasma	+	NACA
GDNF.5822.22.3_view_4	Factor2	0.32443	Proteomics_Plasma	-	GDNF
