# Supplementary material for: Leveraging complementary multi-omics data integration methods for mechanistic insights in kidney diseases
Source: JCI Insight. 2025 Mar 10;10(5):e186070. doi: 10.1172/jci.insight.186070 (PMC11949029; doi:10.1172/jci.insight.186070)
Supplement: Supplemental table 2 [file jciinsight-10-186070-s191.xlsx]

## Sheet: Table S2 Readme
The following file contains the feature_id information contributing to factor 3 in the MOFA model across four differerent data domains.
Tabs are separated by data type and each tab contains the following columns
feature	Input identifier included in the MOFA analysis
factor	The factor that the feature contributes to
value	The absolute relative value of the given feature_id weighting for each data type
data type	An indication of which -omics data is used for the analysis
directional weighting	An indication of whether the feature_id is postively (+) or negatively (-) influencing the final factor value
feature_id	For transcriptomics and proteomics, these are the Gene Symbol or Protein Symbols corresponding to the feature input

## Sheet: Metabolomics
feature	factor	value	data type	directional weighting	feature_id
fructose-6-phosphate	Factor3	1	Metabolomics	-	fructose-6-phosphate
Hydroxyphenylacetic acid	Factor3	0.885147	Metabolomics	-	Hydroxyphenylacetic acid
glutamate	Factor3	0.827823	Metabolomics	-	glutamate
ethanolamine	Factor3	0.738098	Metabolomics	+	ethanolamine
C6:1+O_carnitine	Factor3	0.702766	Metabolomics	+	C6:1+O_carnitine
C14:1_carnitine	Factor3	0.692953	Metabolomics	-	C14:1_carnitine
Glycerophosphocholine	Factor3	0.691947	Metabolomics	-	Glycerophosphocholine
N-Acetyl-DL-Serine	Factor3	0.645574	Metabolomics	-	N-Acetyl-DL-Serine
C10:0_carnitine	Factor3	0.63825	Metabolomics	+	C10:0_carnitine
C5+0_carnitine	Factor3	0.605558	Metabolomics	+	C5+0_carnitine
Pyroglutamic acid	Factor3	0.570406	Metabolomics	-	Pyroglutamic acid
C8:0_carnitine	Factor3	0.567527	Metabolomics	+	C8:0_carnitine
Phenylpropiolic acid	Factor3	0.543309	Metabolomics	-	Phenylpropiolic acid
erythritol	Factor3	0.541053	Metabolomics	-	erythritol
3-S-methylthiopropionate	Factor3	0.538457	Metabolomics	+	3-S-methylthiopropionate
hypoxanthine	Factor3	0.531037	Metabolomics	+	hypoxanthine
C8:1_carnitine	Factor3	0.527195	Metabolomics	+	C8:1_carnitine
4-Pyridoxic acid	Factor3	0.523304	Metabolomics	-	4-Pyridoxic acid
C5:1_carnitine	Factor3	0.514094	Metabolomics	+	C5:1_carnitine
Phenyllactic acid	Factor3	0.502292	Metabolomics	-	Phenyllactic acid
Mevalonic Acid	Factor3	0.498726	Metabolomics	-	Mevalonic Acid
carnitine	Factor3	0.49425	Metabolomics	+	carnitine
Hydroxyisocaproic acid	Factor3	0.49338	Metabolomics	-	Hydroxyisocaproic acid
2-Aminooctanoic acid	Factor3	0.48293	Metabolomics	+	2-Aminooctanoic acid
Ng,NG-dimethyl-L-arginine	Factor3	0.475836	Metabolomics	+	Ng,NG-dimethyl-L-arginine
N-Acetyl-L-alanine	Factor3	0.470594	Metabolomics	+	N-Acetyl-L-alanine
nicotinamide	Factor3	0.461181	Metabolomics	+	nicotinamide
betaine aldehyde	Factor3	0.454217	Metabolomics	+	betaine aldehyde
C0_carnitine	Factor3	0.443568	Metabolomics	+	C0_carnitine
C10:1_carnitine	Factor3	0.443014	Metabolomics	+	C10:1_carnitine
myo-inositol	Factor3	0.442997	Metabolomics	-	myo-inositol
Carbomoyl PO4	Factor3	0.437784	Metabolomics	-	Carbomoyl PO4
2-Hydroxy-2-methylbutanedioic acid	Factor3	0.431268	Metabolomics	-	2-Hydroxy-2-methylbutanedioic acid
7-methylguanosine	Factor3	0.425678	Metabolomics	+	7-methylguanosine
Phosphorylcholine	Factor3	0.42306	Metabolomics	-	Phosphorylcholine
deoxyadenosine	Factor3	0.416447	Metabolomics	+	deoxyadenosine
Methylcysteine	Factor3	0.415918	Metabolomics	-	Methylcysteine
riboflavin	Factor3	0.396133	Metabolomics	-	riboflavin
adenosine	Factor3	0.392349	Metabolomics	+	adenosine
2-Hydroxybutyric Acid	Factor3	0.382531	Metabolomics	+	2-Hydroxybutyric Acid
DL-Pipecolic acid	Factor3	0.371125	Metabolomics	-	DL-Pipecolic acid
S-methyl-5-thioadenosine	Factor3	0.37072	Metabolomics	+	S-methyl-5-thioadenosine
anthranilate	Factor3	0.366422	Metabolomics	-	anthranilate
histidinol	Factor3	0.362864	Metabolomics	-	histidinol
Cystine	Factor3	0.357629	Metabolomics	-	Cystine
Uric acid	Factor3	0.351684	Metabolomics	+	Uric acid
uracil	Factor3	0.351649	Metabolomics	+	uracil
sarcosine	Factor3	0.343651	Metabolomics	+	sarcosine
C3_carnitine	Factor3	0.34337	Metabolomics	+	C3_carnitine
dGTP	Factor3	0.338128	Metabolomics	-	dGTP
creatine	Factor3	0.336016	Metabolomics	+	creatine
D-gluconate	Factor3	0.320222	Metabolomics	-	D-gluconate
N-acetyl-L-ornithine	Factor3	0.31962	Metabolomics	+	N-acetyl-L-ornithine
Indole-3-carboxylic acid	Factor3	0.310701	Metabolomics	-	Indole-3-carboxylic acid
S-adenosyl-L-methioninamine	Factor3	0.305446	Metabolomics	+	S-adenosyl-L-methioninamine
trehalose-sucrose	Factor3	0.305294	Metabolomics	-	trehalose-sucrose
deoxyinosine	Factor3	0.304946	Metabolomics	+	deoxyinosine
C2+O_carnitine	Factor3	0.297555	Metabolomics	+	C2+O_carnitine
asparagine	Factor3	0.291752	Metabolomics	-	asparagine
S-adenosyl-L-homoCysteine	Factor3	0.285798	Metabolomics	-	S-adenosyl-L-homoCysteine
glutamine	Factor3	0.285695	Metabolomics	-	glutamine
C6:0+O_carnitine	Factor3	0.285545	Metabolomics	+	C6:0+O_carnitine
retinoid acid	Factor3	0.283212	Metabolomics	-	retinoid acid
alanine	Factor3	0.280595	Metabolomics	+	alanine
C10:3_carnitine	Factor3	0.279853	Metabolomics	+	C10:3_carnitine
cyclic-AMP	Factor3	0.278313	Metabolomics	+	cyclic-AMP
glucosamine	Factor3	0.27804	Metabolomics	-	glucosamine
C6_SA_89	Factor3	0.276849	Metabolomics	-	C6_SA_89
C14:2_carnitine	Factor3	0.276059	Metabolomics	-	C14:2_carnitine
C6:1_carnitine	Factor3	0.270452	Metabolomics	+	C6:1_carnitine
AMP	Factor3	0.268699	Metabolomics	-	AMP
Guanidoacetic acid	Factor3	0.268301	Metabolomics	-	Guanidoacetic acid
ornithine	Factor3	0.261854	Metabolomics	+	ornithine
Acetylcarnitine DL	Factor3	0.253402	Metabolomics	+	Acetylcarnitine DL
C10:2_carnitine	Factor3	0.242429	Metabolomics	+	C10:2_carnitine
BAIBA	Factor3	0.23327	Metabolomics	+	BAIBA
DL-3-Aminobutyrate	Factor3	0.225243	Metabolomics	+	DL-3-Aminobutyrate
2-Aminobutyrate_dimethylglycine	Factor3	0.221597	Metabolomics	+	2-Aminobutyrate_dimethylglycine
allantoin	Factor3	0.219259	Metabolomics	-	allantoin
C2_carnitine	Factor3	0.211732	Metabolomics	+	C2_carnitine
GABA	Factor3	0.210056	Metabolomics	-	GABA
C12:1_carnitine	Factor3	0.20483	Metabolomics	+	C12:1_carnitine
C12:0+O_carnitine	Factor3	0.204354	Metabolomics	+	C12:0+O_carnitine
cytidine	Factor3	0.200783	Metabolomics	-	cytidine
histidine	Factor3	0.19842	Metabolomics	+	histidine
C8:1+O_carnitine	Factor3	0.194244	Metabolomics	+	C8:1+O_carnitine
acadesine	Factor3	0.190765	Metabolomics	+	acadesine
C10:0+O_carnitine	Factor3	0.188948	Metabolomics	+	C10:0+O_carnitine
C8:0+O_carnitine	Factor3	0.182119	Metabolomics	+	C8:0+O_carnitine
1-Methyladenosine	Factor3	0.179309	Metabolomics	+	1-Methyladenosine
cytosine	Factor3	0.175086	Metabolomics	-	cytosine
glycolate	Factor3	0.174497	Metabolomics	-	glycolate
adenine	Factor3	0.166478	Metabolomics	+	adenine
taurine	Factor3	0.156805	Metabolomics	+	taurine
2-Isopropylmalic acid	Factor3	0.144457	Metabolomics	-	2-Isopropylmalic acid
Imidazoleacetic acid	Factor3	0.142653	Metabolomics	-	Imidazoleacetic acid
2-ketohaxanoic acid	Factor3	0.136611	Metabolomics	+	2-ketohaxanoic acid
phenylalanine	Factor3	0.135348	Metabolomics	-	phenylalanine
S-ribosyl-L-homocysteine	Factor3	0.134684	Metabolomics	-	S-ribosyl-L-homocysteine
serine	Factor3	0.132157	Metabolomics	-	serine

## Sheet: Transcriptomics
feature	factor	value	data type	directional weighting	feature_id
84465	Factor3	1	Transcriptomics	-	MEGF11
3934	Factor3	0.90344	Transcriptomics	-	LCN2
4837	Factor3	0.865907	Transcriptomics	-	NNMT
151176	Factor3	0.717606	Transcriptomics	-	ERFE
2810	Factor3	0.704664	Transcriptomics	-	SFN
2919	Factor3	0.697911	Transcriptomics	-	CXCL1
3694	Factor3	0.69757	Transcriptomics	-	ITGB6
51655	Factor3	0.686365	Transcriptomics	-	RASD1
116844	Factor3	0.684772	Transcriptomics	-	LRG1
6590	Factor3	0.63749	Transcriptomics	-	SLPI
10417	Factor3	0.636393	Transcriptomics	-	SPON2
84636	Factor3	0.634758	Transcriptomics	+	GPR174
26279	Factor3	0.606186	Transcriptomics	+	PLA2G2D
128239	Factor3	0.606099	Transcriptomics	-	IQGAP3
22806	Factor3	0.602379	Transcriptomics	+	IKZF3
164312	Factor3	0.586892	Transcriptomics	-	LRRN4
1462	Factor3	0.582266	Transcriptomics	-	VCAN
6364	Factor3	0.579116	Transcriptomics	-	CCL20
8061	Factor3	0.569502	Transcriptomics	-	FOSL1
3576	Factor3	0.566523	Transcriptomics	-	CXCL8
5967	Factor3	0.553663	Transcriptomics	-	REG1A
4057	Factor3	0.550148	Transcriptomics	-	LTF
12	Factor3	0.550106	Transcriptomics	-	SERPINA3
387751	Factor3	0.54539	Transcriptomics	+	GVINP1
399	Factor3	0.539629	Transcriptomics	+	RHOH
54443	Factor3	0.53706	Transcriptomics	-	ANLN
3269	Factor3	0.534122	Transcriptomics	-	HRH1
4316	Factor3	0.518604	Transcriptomics	-	MMP7
1063	Factor3	0.515612	Transcriptomics	-	CENPF
137994	Factor3	0.508595	Transcriptomics	-	LETM2
5918	Factor3	0.505193	Transcriptomics	-	RARRES1
9957	Factor3	0.502988	Transcriptomics	-	HS3ST1
9229	Factor3	0.499835	Transcriptomics	-	DLGAP1
5360	Factor3	0.499555	Transcriptomics	-	PLTP
51440	Factor3	0.499534	Transcriptomics	-	HPCAL4
2841	Factor3	0.495515	Transcriptomics	+	GPR18
23764	Factor3	0.492151	Transcriptomics	-	MAFF
6447	Factor3	0.489117	Transcriptomics	-	SCG5
9021	Factor3	0.488775	Transcriptomics	-	SOCS3
80176	Factor3	0.487897	Transcriptomics	-	SPSB1
9590	Factor3	0.481077	Transcriptomics	-	AKAP12
253982	Factor3	0.480937	Transcriptomics	-	ASPHD1
57722	Factor3	0.478736	Transcriptomics	-	IGDCC4
5054	Factor3	0.478306	Transcriptomics	-	SERPINE1
9768	Factor3	0.477681	Transcriptomics	-	PCLAF
54751	Factor3	0.476213	Transcriptomics	-	FBLIM1
10687	Factor3	0.474439	Transcriptomics	-	PNMA2
7980	Factor3	0.472474	Transcriptomics	-	TFPI2
27334	Factor3	0.468381	Transcriptomics	+	P2RY10
64332	Factor3	0.463164	Transcriptomics	-	NFKBIZ
2274	Factor3	0.461685	Transcriptomics	-	FHL2
11326	Factor3	0.459431	Transcriptomics	-	VSIG4
388610	Factor3	0.458561	Transcriptomics	-	TRNP1
3620	Factor3	0.45809	Transcriptomics	+	IDO1
84152	Factor3	0.455	Transcriptomics	-	PPP1R1B
219681	Factor3	0.452613	Transcriptomics	-	ARMC3
5999	Factor3	0.451397	Transcriptomics	-	RGS4
10272	Factor3	0.451297	Transcriptomics	-	FSTL3
79739	Factor3	0.449157	Transcriptomics	-	TTLL7
55723	Factor3	0.448988	Transcriptomics	-	ASF1B
374393	Factor3	0.448958	Transcriptomics	-	FAM111B
54986	Factor3	0.447752	Transcriptomics	+	ULK4
51330	Factor3	0.447434	Transcriptomics	-	TNFRSF12A
404220	Factor3	0.445459	Transcriptomics	+	TEX56P
467	Factor3	0.445329	Transcriptomics	-	ATF3
4745	Factor3	0.444698	Transcriptomics	+	NELL1
10123	Factor3	0.444038	Transcriptomics	-	ARL4C
4741	Factor3	0.443933	Transcriptomics	-	NEFM
55872	Factor3	0.442535	Transcriptomics	-	PBK
1356	Factor3	0.441755	Transcriptomics	-	CP
3976	Factor3	0.439365	Transcriptomics	-	LIF
3273	Factor3	0.439177	Transcriptomics	+	HRG
113130	Factor3	0.439157	Transcriptomics	-	CDCA5
339416	Factor3	0.438616	Transcriptomics	-	ANKRD45
8516	Factor3	0.438418	Transcriptomics	+	ITGA8
3738	Factor3	0.438342	Transcriptomics	+	KCNA3
79689	Factor3	0.437682	Transcriptomics	-	STEAP4
6372	Factor3	0.436827	Transcriptomics	-	CXCL6
115361	Factor3	0.435753	Transcriptomics	+	GBP4
9518	Factor3	0.431424	Transcriptomics	-	GDF15
608	Factor3	0.429844	Transcriptomics	+	TNFRSF17
727936	Factor3	0.429032	Transcriptomics	-	GXYLT2
132946	Factor3	0.427835	Transcriptomics	-	ARL9
159491	Factor3	0.427445	Transcriptomics	+	C10orf64
114905	Factor3	0.423865	Transcriptomics	+	C1QTNF7
352961	Factor3	0.422803	Transcriptomics	+	HCG26
9245	Factor3	0.422165	Transcriptomics	-	GCNT3
10381	Factor3	0.421583	Transcriptomics	-	TUBB3
1001	Factor3	0.421033	Transcriptomics	-	CDH3
6036	Factor3	0.419172	Transcriptomics	-	RNASE2
7482	Factor3	0.417452	Transcriptomics	-	WNT2B
10962	Factor3	0.417399	Transcriptomics	-	MLLT11
4283	Factor3	0.416858	Transcriptomics	+	CXCL9
718	Factor3	0.415844	Transcriptomics	-	C3
9645	Factor3	0.414938	Transcriptomics	-	MICAL2
2920	Factor3	0.414077	Transcriptomics	-	CXCL2
631	Factor3	0.412796	Transcriptomics	-	BFSP1
728904	Factor3	0.411296	Transcriptomics	+	LOC728904 (record withdrawn from NCBI)
50852	Factor3	0.410823	Transcriptomics	+	TRAT1
1999	Factor3	0.410076	Transcriptomics	-	ELF3

## Sheet: Proteomics_Urine
feature	factor	value	data type	directional weighting	feature_id
CD84.3642.4.1_view_3	Factor3	1	Proteomics_Urine	+	CD84
IL18BP.3073.51.2_view_3	Factor3	0.972727	Proteomics_Urine	+	IL18BP
NTRK2.4866.59.2_view_3	Factor3	0.906751	Proteomics_Urine	+	NTRK2
CD33.3166.92.1_view_3	Factor3	0.879771	Proteomics_Urine	+	CD33
BSG.3585.54.4_view_3	Factor3	0.863829	Proteomics_Urine	+	BSG
LY9.3324.51.1_view_3	Factor3	0.843702	Proteomics_Urine	+	LY9
IL10RB.2631.50.2_view_3	Factor3	0.809071	Proteomics_Urine	+	IL10RB
EPHB2.5077.28.3_view_3	Factor3	0.789248	Proteomics_Urine	+	EPHB2
MFGE8.4455.89.2_view_3	Factor3	0.76988	Proteomics_Urine	+	MFGE8
ROR1.8474.6.3_view_3	Factor3	0.761724	Proteomics_Urine	+	ROR1
GHR.2948.58.2_view_3	Factor3	0.752543	Proteomics_Urine	+	GHR
BMPR1A.4859.6.1_view_3	Factor3	0.720427	Proteomics_Urine	+	BMPR1A
CADM1.3326.58.2_view_3	Factor3	0.717013	Proteomics_Urine	+	CADM1
CD200.5112.73.3_view_3	Factor3	0.70346	Proteomics_Urine	+	CD200
PLAU.4158.54.2_view_3	Factor3	0.703135	Proteomics_Urine	+	PLAU
L1CAM.4246.40.2_view_3	Factor3	0.697548	Proteomics_Urine	+	L1CAM
FLRT2.13122.19.3_view_3	Factor3	0.69445	Proteomics_Urine	+	FLRT2
ERBB3.2617.56.35_view_3	Factor3	0.690043	Proteomics_Urine	+	ERBB3
EPHB6.5078.82.3_view_3	Factor3	0.68682	Proteomics_Urine	+	EPHB6
IL17RA.2992.59.2_view_3	Factor3	0.671187	Proteomics_Urine	+	IL17RA
SLAMF6.5128.53.3_view_3	Factor3	0.668692	Proteomics_Urine	+	SLAMF6
OMD.5358.3.3_view_3	Factor3	0.663616	Proteomics_Urine	+	OMD
PGLYRP1.3329.14.2_view_3	Factor3	0.634981	Proteomics_Urine	+	PGLYRP1
SPOCK2.5491.12.3_view_3	Factor3	0.617113	Proteomics_Urine	+	SPOCK2
NTN4.3327.27.1_view_3	Factor3	0.616504	Proteomics_Urine	+	NTN4
LSAMP.2999.6.2_view_3	Factor3	0.610268	Proteomics_Urine	+	LSAMP
CTSZ.4971.1.1_view_3	Factor3	0.607307	Proteomics_Urine	+	CTSZ
C2.3186.2.2_view_3	Factor3	0.594964	Proteomics_Urine	-	C2
SERPING1.4479.14.2_view_3	Factor3	0.591843	Proteomics_Urine	-	SERPING1
KLRK1.3056.11.1_view_3	Factor3	0.590917	Proteomics_Urine	+	KLRK1
ENO2.10339.48.3_view_3	Factor3	0.586747	Proteomics_Urine	-	ENO2
LGALS9.9197.4.3_view_3	Factor3	0.584812	Proteomics_Urine	+	LGALS9
BMP7.2972.57.2_view_3	Factor3	0.581605	Proteomics_Urine	+	BMP7
IFNGR1.5825.49.3_view_3	Factor3	0.566428	Proteomics_Urine	+	IFNGR1
C6.4127.75.1_view_3	Factor3	0.557063	Proteomics_Urine	-	C6
FN1.4131.72.2_view_3	Factor3	0.551959	Proteomics_Urine	-	FN1
GPC3.4842.62.2_view_3	Factor3	0.550276	Proteomics_Urine	+	GPC3
APOL1.11510.31.3_view_3	Factor3	0.547076	Proteomics_Urine	-	APOL1
A2M.3708.62.1_view_3	Factor3	0.545324	Proteomics_Urine	-	A2M
BST1.4535.50.2_view_3	Factor3	0.542305	Proteomics_Urine	+	BST1
IL1RL2.2994.71.2_view_3	Factor3	0.542137	Proteomics_Urine	+	IL1RL2
IL22RA2.5087.5.3_view_3	Factor3	0.536412	Proteomics_Urine	+	IL22RA2
IL5RA.4491.4.2_view_3	Factor3	0.535633	Proteomics_Urine	+	IL5RA
CFB.4129.72.1_view_3	Factor3	0.531658	Proteomics_Urine	-	CFB
CD5L.3293.2.4_view_3	Factor3	0.516271	Proteomics_Urine	-	CD5L
FGF19.2762.30.2_view_3	Factor3	0.514632	Proteomics_Urine	-	FGF19
ADGRE2.4546.27.3_view_3	Factor3	0.513978	Proteomics_Urine	+	ADGRE2
FCER2.3291.30.2_view_3	Factor3	0.512757	Proteomics_Urine	+	FCER2
IGF1.2952.75.2_view_3	Factor3	0.50744	Proteomics_Urine	-	IGF1
CCL23.2913.1.2_view_3	Factor3	0.506695	Proteomics_Urine	-	CCL23
PDCD1LG2.3004.67.2_view_3	Factor3	0.503904	Proteomics_Urine	+	PDCD1LG2
SIRPA.5430.66.3_view_3	Factor3	0.502873	Proteomics_Urine	+	SIRPA
BCAM.2816.50.2_view_3	Factor3	0.502191	Proteomics_Urine	+	BCAM
ACAN.3280.49.2_view_3	Factor3	0.499818	Proteomics_Urine	+	ACAN
KDR.3651.50.5_view_3	Factor3	0.49586	Proteomics_Urine	-	KDR
SELE.3470.1.2_view_3	Factor3	0.492164	Proteomics_Urine	+	SELE
LRPAP1.3640.14.3_view_3	Factor3	0.489963	Proteomics_Urine	+	LRPAP1
JAM2.2997.8.1_view_3	Factor3	0.486875	Proteomics_Urine	-	JAM2
IGF1R.4232.19.2_view_3	Factor3	0.486224	Proteomics_Urine	+	IGF1R
FIGF.13098.93.3_view_3	Factor3	0.481737	Proteomics_Urine	-	FIGF
SCARF1.5129.12.3_view_3	Factor3	0.478172	Proteomics_Urine	-	SCARF1
C3.4900.8.1_view_3	Factor3	0.46852	Proteomics_Urine	-	C3
APOA1.2750.3.2_view_3	Factor3	0.466862	Proteomics_Urine	-	APOA1
IGFBP4.2950.57.2_view_3	Factor3	0.461538	Proteomics_Urine	-	IGFBP4
IL13RA1.2633.52.2_view_3	Factor3	0.459127	Proteomics_Urine	+	IL13RA1
CLEC1B.4332.6.2_view_3	Factor3	0.455707	Proteomics_Urine	-	CLEC1B
HFE2.3332.57.1_view_3	Factor3	0.453908	Proteomics_Urine	-	HFE2
LGALS3BP.5000.52.1_view_3	Factor3	0.445002	Proteomics_Urine	+	LGALS3BP
CCL16.4913.78.1_view_3	Factor3	0.444242	Proteomics_Urine	-	CCL16
NEGR1.13109.82.3_view_3	Factor3	0.443404	Proteomics_Urine	+	NEGR1
IL1R1.2991.9.2_view_3	Factor3	0.440755	Proteomics_Urine	+	IL1R1
FGF9.2764.20.2_view_3	Factor3	0.44019	Proteomics_Urine	+	FGF9
F11.2190.55.1_view_3	Factor3	0.43911	Proteomics_Urine	+	F11
CTSV.3364.76.2_view_3	Factor3	0.43791	Proteomics_Urine	+	CTSV
STAT6.10372.18.3_view_3	Factor3	0.437808	Proteomics_Urine	-	STAT6
ALCAM.5451.1.3_view_3	Factor3	0.435047	Proteomics_Urine	+	ALCAM
COL23A1.4543.65.2_view_3	Factor3	0.432812	Proteomics_Urine	+	COL23A1
CHL1.3601.54.3_view_3	Factor3	0.431118	Proteomics_Urine	+	CHL1
CSF1R.2638.12.2_view_3	Factor3	0.429604	Proteomics_Urine	+	CSF1R
PRTN3.3514.49.2_view_3	Factor3	0.429007	Proteomics_Urine	+	PRTN3
LRP1B.7640.29.3_view_3	Factor3	0.42601	Proteomics_Urine	-	LRP1B
APOB.2797.56.2_view_3	Factor3	0.425852	Proteomics_Urine	-	APOB
PPBP.2790.54.2_view_3	Factor3	0.424894	Proteomics_Urine	-	PPBP
CST1.5459.33.3_view_3	Factor3	0.418281	Proteomics_Urine	-	CST1
HTRA2.3317.33.1_view_3	Factor3	0.417495	Proteomics_Urine	+	HTRA2
PIAS4.10342.55.3_view_3	Factor3	0.4154	Proteomics_Urine	-	PIAS4
EPO.5813.58.3_view_3	Factor3	0.414467	Proteomics_Urine	+	EPO
ROBO2.5116.62.2_view_3	Factor3	0.40979	Proteomics_Urine	+	ROBO2
GSN.4775.34.3_view_3	Factor3	0.408118	Proteomics_Urine	+	GSN
GSTP1.4911.49.2_view_3	Factor3	0.404307	Proteomics_Urine	+	GSTP1
CSRP3.9171.11.3_view_3	Factor3	0.403174	Proteomics_Urine	-	CSRP3
ALDOA.5864.10.3_view_3	Factor3	0.400362	Proteomics_Urine	-	ALDOA
CCL14.2900.53.3_view_3	Factor3	0.398124	Proteomics_Urine	-	CCL14
GP6.3194.36.2_view_3	Factor3	0.396774	Proteomics_Urine	+	GP6
LIN7B.4238.4.2_view_3	Factor3	0.395977	Proteomics_Urine	+	LIN7B
HAVCR2.5134.52.2_view_3	Factor3	0.395603	Proteomics_Urine	+	HAVCR2
HGF.2681.23.2_view_3	Factor3	0.394904	Proteomics_Urine	+	HGF
FCGR2A.3309.2.2_view_3	Factor3	0.393862	Proteomics_Urine	+	FCGR2A
ZAP70.4476.22.2_view_3	Factor3	0.39002	Proteomics_Urine	-	ZAP70
MET.2837.3.2_view_3	Factor3	0.388903	Proteomics_Urine	+	MET

## Sheet: Proteomics_Plasma
feature_id	factor	value	data type	directional weighting	feature
CST1.5459.33.3_view_4	Factor3	1	Proteomics_Plasma	-	CST1
GDF15.4374.45.2_view_4	Factor3	0.967049	Proteomics_Plasma	-	GDF15
PRSS2.5034.79.1_view_4	Factor3	0.946099	Proteomics_Plasma	-	PRSS2
NBL1.2944.66.2_view_4	Factor3	0.824965	Proteomics_Plasma	-	NBL1
CST3.2609.59.2_view_4	Factor3	0.79679	Proteomics_Plasma	-	CST3
PIANP.14114.18.3_view_4	Factor3	0.790617	Proteomics_Plasma	-	PIANP
MMP7.2789.26.2_view_4	Factor3	0.772058	Proteomics_Plasma	-	MMP7
CST2.4324.33.2_view_4	Factor3	0.74784	Proteomics_Plasma	-	CST2
CST5.3803.10.2_view_4	Factor3	0.727526	Proteomics_Plasma	-	CST5
EPHA2.4834.61.2_view_4	Factor3	0.722673	Proteomics_Plasma	-	EPHA2
RELT.5115.31.3_view_4	Factor3	0.708967	Proteomics_Plasma	-	RELT
PRSS1.3049.61.2_view_4	Factor3	0.695081	Proteomics_Plasma	-	PRSS1
PRSS22.4534.10.2_view_4	Factor3	0.69279	Proteomics_Plasma	-	PRSS22
ESD.4984.83.1_view_4	Factor3	0.677313	Proteomics_Plasma	+	ESD
EFNA4.2614.28.2_view_4	Factor3	0.671619	Proteomics_Plasma	-	EFNA4
CST6.3303.23.2_view_4	Factor3	0.659537	Proteomics_Plasma	-	CST6
EFNA5.2615.60.2_view_4	Factor3	0.655493	Proteomics_Plasma	-	EFNA5
AK1.5012.67.1_view_4	Factor3	0.653902	Proteomics_Plasma	+	AK1
TFF3.4721.54.2_view_4	Factor3	0.653391	Proteomics_Plasma	-	TFF3
TFF2.9191.8.3_view_4	Factor3	0.646238	Proteomics_Plasma	-	TFF2
WNK3.5493.17.3_view_4	Factor3	0.641759	Proteomics_Plasma	+	WNK3
SNAP25.13105.7.3_view_4	Factor3	0.638505	Proteomics_Plasma	+	SNAP25
SGTA.3868.8.1_view_4	Factor3	0.638222	Proteomics_Plasma	+	SGTA
TNFRSF1A.2654.19.1_view_4	Factor3	0.634959	Proteomics_Plasma	-	TNFRSF1A
LAYN.2635.61.2_view_4	Factor3	0.632821	Proteomics_Plasma	-	LAYN
PA2G4.4258.15.2_view_4	Factor3	0.629811	Proteomics_Plasma	+	PA2G4
UNC5D.5140.56.3_view_4	Factor3	0.629536	Proteomics_Plasma	-	UNC5D
EFNB1.13104.32.3_view_4	Factor3	0.625978	Proteomics_Plasma	-	EFNB1
ESAM.2981.9.3_view_4	Factor3	0.622631	Proteomics_Plasma	-	ESAM
DSC2.13126.52.3_view_4	Factor3	0.618059	Proteomics_Plasma	-	DSC2
OLR1.3636.37.4_view_4	Factor3	0.617729	Proteomics_Plasma	-	OLR1
TGFB3.3520.58.1_view_4	Factor3	0.610008	Proteomics_Plasma	-	TGFB3
FSTL3.3438.10.2_view_4	Factor3	0.602651	Proteomics_Plasma	-	FSTL3
CD59.11514.196.3_view_4	Factor3	0.602011	Proteomics_Plasma	-	CD59
B2M.3485.28.2_view_4	Factor3	0.594696	Proteomics_Plasma	-	B2M
CHGA.8476.11.3_view_4	Factor3	0.590875	Proteomics_Plasma	-	CHGA
CAPG.4968.50.1_view_4	Factor3	0.588575	Proteomics_Plasma	-	CAPG
GHR.2948.58.2_view_4	Factor3	0.576453	Proteomics_Plasma	+	GHR
PRDX1.3855.56.1_view_4	Factor3	0.568823	Proteomics_Plasma	+	PRDX1
CHKB.13117.232.3_view_4	Factor3	0.557497	Proteomics_Plasma	+	CHKB
CCL23.2913.1.2_view_4	Factor3	0.553096	Proteomics_Plasma	-	CCL23
CDNF.4962.52.1_view_4	Factor3	0.54662	Proteomics_Plasma	-	CDNF
SEZ6L2.3867.49.1_view_4	Factor3	0.541628	Proteomics_Plasma	+	SEZ6L2
H2AFZ.4163.5.2_view_4	Factor3	0.541474	Proteomics_Plasma	-	H2AFZ
HIST2H2BE.14143.8.3_view_4	Factor3	0.536131	Proteomics_Plasma	-	HIST2H2BE
PSME1.5918.5.3_view_4	Factor3	0.535591	Proteomics_Plasma	+	PSME1
PLXNC1.4564.2.2_view_4	Factor3	0.532441	Proteomics_Plasma	+	PLXNC1
FAM3B.9177.6.3_view_4	Factor3	0.530816	Proteomics_Plasma	-	FAM3B
HIST3H2A.14144.3.3_view_4	Factor3	0.530539	Proteomics_Plasma	-	HIST3H2A
SCARF1.5129.12.3_view_4	Factor3	0.519044	Proteomics_Plasma	-	SCARF1
CCL1.2770.51.2_view_4	Factor3	0.515001	Proteomics_Plasma	+	CCL1
PI3.4982.54.1_view_4	Factor3	0.512618	Proteomics_Plasma	-	PI3
RBM39.4284.18.3_view_4	Factor3	0.510546	Proteomics_Plasma	-	RBM39
IGFBP2.8469.41.3_view_4	Factor3	0.503651	Proteomics_Plasma	-	IGFBP2
PRDX6.5018.68.1_view_4	Factor3	0.503188	Proteomics_Plasma	+	PRDX6
CAMKK1.3877.67.2_view_4	Factor3	0.499184	Proteomics_Plasma	+	CAMKK1
MB.3042.7.2_view_4	Factor3	0.49914	Proteomics_Plasma	-	MB
MDH1.3853.56.1_view_4	Factor3	0.494756	Proteomics_Plasma	+	MDH1
BAD.5870.23.2_view_4	Factor3	0.493575	Proteomics_Plasma	+	BAD
NACA.3854.24.1_view_4	Factor3	0.49069	Proteomics_Plasma	+	NACA
SELP.4154.57.2_view_4	Factor3	0.489678	Proteomics_Plasma	-	SELP
UBE2N.3905.62.1_view_4	Factor3	0.489419	Proteomics_Plasma	+	UBE2N
FGFR2.3808.76.2_view_4	Factor3	0.487721	Proteomics_Plasma	+	FGFR2
RET.3220.40.2_view_4	Factor3	0.484594	Proteomics_Plasma	+	RET
PGLYRP1.3329.14.2_view_4	Factor3	0.481077	Proteomics_Plasma	-	PGLYRP1
SIGLEC7.2742.68.2_view_4	Factor3	0.476857	Proteomics_Plasma	+	SIGLEC7
REG1A.13095.51.3_view_4	Factor3	0.475138	Proteomics_Plasma	-	REG1A
SEMA3A.3222.11.2_view_4	Factor3	0.475079	Proteomics_Plasma	+	SEMA3A
EEF1B2.5882.34.2_view_4	Factor3	0.473074	Proteomics_Plasma	+	EEF1B2
S100A9.5339.49.3_view_4	Factor3	0.471931	Proteomics_Plasma	-	S100A9
REG4.11102.22.3_view_4	Factor3	0.471064	Proteomics_Plasma	-	REG4
GSTP1.4911.49.2_view_4	Factor3	0.470335	Proteomics_Plasma	-	GSTP1
IL3RA.4490.65.2_view_4	Factor3	0.464169	Proteomics_Plasma	+	IL3RA
AKR7A2.4188.1.2_view_4	Factor3	0.4638	Proteomics_Plasma	+	AKR7A2
PGD.4187.49.2_view_4	Factor3	0.462744	Proteomics_Plasma	+	PGD
PROC.3758.68.3_view_4	Factor3	0.462058	Proteomics_Plasma	-	PROC
CD4.3143.3.1_view_4	Factor3	0.458925	Proteomics_Plasma	-	CD4
GAPDH.3848.14.2_view_4	Factor3	0.458434	Proteomics_Plasma	+	GAPDH
ARID3A.3875.62.1_view_4	Factor3	0.45754	Proteomics_Plasma	+	ARID3A
OAS1.10361.25.3_view_4	Factor3	0.4571	Proteomics_Plasma	-	OAS1
CD40LG.3534.14.2_view_4	Factor3	0.452733	Proteomics_Plasma	+	CD40LG
PDXP.3897.61.1_view_4	Factor3	0.451379	Proteomics_Plasma	+	PDXP
CALR.5264.65.3_view_4	Factor3	0.45131	Proteomics_Plasma	-	CALR
DKKL1.3644.5.4_view_4	Factor3	0.450614	Proteomics_Plasma	+	DKKL1
ENPP7.4435.66.2_view_4	Factor3	0.450563	Proteomics_Plasma	+	ENPP7
SLAMF7.5487.7.3_view_4	Factor3	0.450231	Proteomics_Plasma	+	SLAMF7
HMOX2.2622.18.1_view_4	Factor3	0.449149	Proteomics_Plasma	-	HMOX2
ERBB3.2617.56.35_view_4	Factor3	0.448884	Proteomics_Plasma	+	ERBB3
TNFSF14.5355.69.3_view_4	Factor3	0.44811	Proteomics_Plasma	-	TNFSF14
UBB.6641.60.3_view_4	Factor3	0.447423	Proteomics_Plasma	+	UBB
AREG.2970.60.2_view_4	Factor3	0.446327	Proteomics_Plasma	+	AREG
FABP1.11516.7.3_view_4	Factor3	0.445679	Proteomics_Plasma	-	FABP1
MEPE.3209.69.1_view_4	Factor3	0.445679	Proteomics_Plasma	-	MEPE
NRXN1.5110.84.3_view_4	Factor3	0.444597	Proteomics_Plasma	-	NRXN1
TIMP2.2278.61.4_view_4	Factor3	0.444005	Proteomics_Plasma	-	TIMP2
CCL13.4144.13.1_view_4	Factor3	0.443441	Proteomics_Plasma	-	CCL13
AGRP.2813.11.2_view_4	Factor3	0.443421	Proteomics_Plasma	-	AGRP
PRKCZ.2645.54.1_view_4	Factor3	0.441926	Proteomics_Plasma	-	PRKCZ
TKT.4306.4.2_view_4	Factor3	0.441873	Proteomics_Plasma	+	TKT
NPPA.5443.62.2_view_4	Factor3	0.436965	Proteomics_Plasma	-	NPPA
