# Supplementary material for: Leveraging complementary multi-omics data integration methods for mechanistic insights in kidney diseases
Source: JCI Insight. 2025 Mar 10;10(5):e186070. doi: 10.1172/jci.insight.186070 (PMC11949029; doi:10.1172/jci.insight.186070)
Supplement: Supplemental table 3 [file jciinsight-10-186070-s192.xlsx]

## Sheet: Table S3 readme
The following supplemenatary file contains the output of DIABLO feature selection.
feature	Input feature for the anaylsis from transcriptomic (EntrezID) profiles, SOMAscan (SOMAmer ID), and targeted metabolomic studies.
feature_id	For transcriptomic data, ids correpsond to HUGO Gene Symbols, and proteins symbols for the corresponder SOMAmer ID. In cases where multiple proteins are listed, the SOMAmer does not differentiate between the targeted proteins.
Type	The data type corresponding to the feature.

## Sheet: Supplementary table_S3_DIABLO_1
Supplementary Table S3. A list o f DIABLO features
feature	feature_id	Type
7079	TIMP4	Transcriptomics
349667	RTN4RL2	Transcriptomics
146894	CD300LG	Transcriptomics
81629	TSSK3	Transcriptomics
8435	SOAT2	Transcriptomics
145407	ARMH4	Transcriptomics
6943	TCF21	Transcriptomics
84913	ATOH8	Transcriptomics
54986	ULK4	Transcriptomics
3624	INHBA	Transcriptomics
2620	GAS2	Transcriptomics
8870	IER3	Transcriptomics
11135	CDC42EP1	Transcriptomics
140803	TRPM6	Transcriptomics
84912	SLC35B4	Transcriptomics
6372	CXCL6	Transcriptomics
9180	OSMR	Transcriptomics
1545	CYP1B1	Transcriptomics
154091	SLC2A12	Transcriptomics
4543	MTNR1A	Transcriptomics
7533	YWHAH	Transcriptomics
2919	CXCL1	Transcriptomics
54518	APBB1IP	Transcriptomics
127943	FCRLB	Transcriptomics
93589	CACNA2D4	Transcriptomics
29108	PYCARD	Transcriptomics
7791	ZYX	Transcriptomics
56938	BMAL2	Transcriptomics
3918	LAMC2	Transcriptomics
4837	NNMT	Transcriptomics
4741	NEFM	Transcriptomics
80036	TRPM3	Transcriptomics
164312	LRRN4	Transcriptomics
1191	CLU	Transcriptomics
7846	TUBA1A	Transcriptomics
124975	GGT6	Transcriptomics
10687	PNMA2	Transcriptomics
5967	REG1A	Transcriptomics
THBS4.3340.53.1	THBS4	Urine_Proteomics
CFD.2946.52.2	CFD	Urine_Proteomics
FETUB.3367.8.3	FETUB	Urine_Proteomics
ITIH4.4811.33.3	ITIH4	Urine_Proteomics
F10.4878.3.1	F10	Urine_Proteomics
F10.3077.66.2	F10	Urine_Proteomics
F9.4876.32.1	F9	Urine_Proteomics
C9.3060.43.2	C9	Urine_Proteomics
CFH.4159.130.1	CFH	Urine_Proteomics
IL27.EBI3.2829.19.2	IL27, EBI3	Urine_Proteomics
GSTA3.4993.16.1	GSTA3	Urine_Proteomics
FABP3.5437.63.3	FABP3	Urine_Proteomics
IL6R.4139.71.2	IL6R	Urine_Proteomics
F3.4931.59.1	F3	Urine_Proteomics
PRKCG.5476.66.3	PRKCG	Urine_Proteomics
AMIGO2.14134.49.3	AMIGO2	Urine_Proteomics
NCAM1.4498.62.2	NCAM1	Urine_Proteomics
MIF.5356.2.3	MIF	Urine_Proteomics
PIAS4.10342.55.3	PIAS4	Urine_Proteomics
COL8A1.4807.13.3	COL8A1	Urine_Proteomics
CSF3.4840.73.1	CSF3	Urine_Proteomics
OSM.2693.20.3	OSM	Urine_Proteomics
IL20.4138.25.2	IL20	Urine_Proteomics
ENTPD3.4436.1.2	ENTPD3	Urine_Proteomics
MUC1.9176.3.3	MUC1	Urine_Proteomics
IL17RD.3376.49.2	IL17RD	Urine_Proteomics
MAPK13.5006.71.1	MAPK13	Urine_Proteomics
CLEC11A.2966.65.2	CLEC11A	Urine_Proteomics
CASP2.4904.7.1	CASP2	Urine_Proteomics
MRC1.2637.77.2	MRC1	Urine_Proteomics
UBE2G2.9199.6.3	UBE2G2	Urine_Proteomics
PDE9A.5201.50.4	PDE9A	Urine_Proteomics
NOTCH3.5108.72.3	NOTCH3	Urine_Proteomics
CTF1.2889.37.2	CTF1	Urine_Proteomics
SET.5364.7.3	SET	Plasma_Proteomics
IL1R2.14133.93.3	IL1R2	Plasma_Proteomics
FIGF.13098.93.3	FIGF	Plasma_Proteomics
IL6R.4139.71.21	IL6R	Plasma_Proteomics
MYC.10362.35.3	MYC	Plasma_Proteomics
TNFRSF19.5131.15.3	TNFRSF19	Plasma_Proteomics
TPT1.3872.2.1	TPT1	Plasma_Proteomics
HSP90AA1.HSP90AB1.2625.53.4	HSP90AA1, HSP90AB1	Plasma_Proteomics
MAPK14.5007.1.1	MAPK14	Plasma_Proteomics
PKM2.4240.31.2	PKM2	Plasma_Proteomics
AKT1.AKT2.AKT3.3392.68.2	AKT1, AKT2, AKT3	Plasma_Proteomics
PDE11A.5252.33.3	PDE11A	Plasma_Proteomics
BTK.3416.2.2	BTK	Plasma_Proteomics
ENO1.11105.171.3	ENO1	Plasma_Proteomics
EIF4A3.4997.19.1	EIF4A3	Plasma_Proteomics
PPP3CA.PPP3R1.4903.72.1	PPP3CA, PPP3R1	Plasma_Proteomics
LDHB.3890.8.2	LDHB	Plasma_Proteomics
HNRNPAB.4450.26.2	HNRNPAB	Plasma_Proteomics
PLAUR.2652.15.1	PLAUR	Plasma_Proteomics
CCL23.3028.36.2	CCL23	Plasma_Proteomics
CLIC1.5013.2.1	CLIC1	Plasma_Proteomics
YWHAB.YWHAE.YWHAG.YWHAH.YWHAQ.YWHAZ.SFN.4179.57.3	YWHAB, YWHAE, YWHAG, YWHAH, YWHAQ, YWHAZ, SFN	Plasma_Proteomics
AKR7A2.4188.1.2	AKR7A2	Plasma_Proteomics
ICOSLG.5061.27.3	ICOSLG	Plasma_Proteomics
glutathione	glutathione	Metabolomics
alanine	alanine	Metabolomics
creatine	creatine	Metabolomics
sarcosine	sarcosine	Metabolomics
N.Acetyl.L.alanine	N.Acetyl.L.alanine	Metabolomics
C10.0_carnitine	C10.0_carnitine	Metabolomics
C10.1_carnitine	C10.1_carnitine	Metabolomics
fructose.6.phosphate	fructose.6.phosphate	Metabolomics
deoxyinosine	deoxyinosine	Metabolomics
X7.methylguanosine	X7.methylguanosine	Metabolomics
C10.3_carnitine	C10.3_carnitine	Metabolomics
C12.1_carnitine	C12.1_carnitine	Metabolomics
