# Supplementary material for: Leveraging complementary multi-omics data integration methods for mechanistic insights in kidney diseases
Source: JCI Insight. 2025 Mar 10;10(5):e186070. doi: 10.1172/jci.insight.186070 (PMC11949029; doi:10.1172/jci.insight.186070)
Supplement: Supplemental table 4 [file jciinsight-10-186070-s193.xlsx]

## Sheet: Cytokine
Supplementary Table S4. Enriched Molecular Features Across Complement and Coagulation, Cytokine-Cytokine Receptor Interaction, and JAK-STAT Pathways
Intersection of Proteins and Genes Identified by MOFA and DIABLO in the Cytokine-Cytokine Receptor Interaction Pathway
MOFA					DIABLO
Transcriptomics	Urine Proteomics		Plasma Proteomics		Transcriptomics	Urine Proteomics	Plasma Proteomics
Factor3	Factor2	Factor3	Factor2	Factor3
CXCL6	EDAR	CCL14	ACVRL1	GHR	CXCL6	CSF3	CCL23
CXCL9	IL1RL1	CSF1R	CD40LG	CCL13	CXCL1	IL20	IL1R2
CXCL8	BMPR2	CCL23	GDF2	CCL23	INHBA	CTF1	TNFRSF19
TNFRSF12A	CCL11	EPO	OSM	CD4	OSMR	OSM
CCL20	MSTN	IL1R1	TNFRSF17	CD40LG		IL6R
GDF15	IL19	IFNGR1	TNFRSF10B	TNFSF14
LIF	TNFRSF14	IL10RB	TNFRSF14	TGFB3
TNFRSF17	INHBA	IL5RA	LTBR	GDF15
CXCL1	TNFRSF4	PPBP	IL6ST	IL3RA
CXCL2		BMP7	AMH	CCL1
		IL17RA		RELT
		GHR		TNFRSF1A
		IL1RL2
		CCL16
		IL13RA1
		BMPR1A

## Sheet: Complement
Intersection of Proteins Identified by MOFA and DIABLO in the Complement and coagulation cascades pathway
MOFA					DIABLO
Transcriptomics		Urine Proteomics		Plasma Proteomics	Urine Proteomics
Factor3	Factor2	Factor2	Factor3	Factor2
C3	F2R	CFD	C3	F7	CFD
SERPINE1	SERPINF2	CPB2	C6	PLAU	F9
VSIG4	F3	SERPINA1	PLAU	PROS1	CFH
	CFB	F10	F11	FGG	F10
		SERPIND1	SERPING1	CFI	C9
		SERPINC1	A2M		F3
		PROS1	CFB
		SERPINF2	C2
		PLG
		F2
		C2
		C3
		F7
		C5
		F9
		C9
		CD59
		KLKB1

## Sheet: JAK
Intersection of Proteins Identified by MOFA and DIABLO in the JAK-STAT signaling pathway
MOFA		DIABLO
Urine Proteomics	Plasma Proteomics	Urine Proteomics
Factor3	Factor2
PIAS4	OSM	PIAS4
GHR	IL6ST	CSF3
EPO	IL22RA2	IL20
IFNGR1		CTF1
IL10RB		OSM
IL5RA		IL6R
STAT6
IL13RA1
IL22RA2
