# Supplementary material for: Leveraging complementary multi-omics data integration methods for mechanistic insights in kidney diseases
Source: JCI Insight. 2025 Mar 10;10(5):e186070. doi: 10.1172/jci.insight.186070 (PMC11949029; doi:10.1172/jci.insight.186070)
Supplement: Supplemental table 5 [file jciinsight-10-186070-s194.xlsx]

## Sheet: common pathways
Supplementry Table S5: Pathways Common to DIABLO, Factor 2, and Factor 3 Among Top Ranked Urine and plasma Proteins and genes
	Factor2				Factor 3				DIABLO
Pathway	Urine	Plasma	Transcriptomics	Metabolomics	Urine	Plasma	Transcriptomics	Metabolomics	Urine	Plasma	transcriptomics	Metabolomics
Complement and coagulation cascades	x				x				x
Cytokine-Cytokine receptor Interaction	x	x			x	x	x		x	x	x
JAK-STAT signaling					x				x
Systemic lupus erythematosus	x				x
Tuberculosis					x				x
MAPK signaling pathway	x	x			x	x
Rap1 signaling pathway	x	x			x	x
Ras signaling pathway	x	x			x	x
PI3K-Akt signaling pathway	x	x	x		x	x			x		x
Pathways in cancer	x				x				x
Tuberculosis	x				x
Proteoglycans in cancer		x								x
Cell adhesion molecules (CAMs)		x				x
Axon guidance		x				x
NF-kappa B signaling pathway		x				x
Purine metabolism				x
Arginine and proline metabolism				x
Glycine, Serine and theronine metabolism												x
Glutathione metabolism												x
Selenocompound metabolism												x
Alanine, asparate and glutmate metabolism												x
Aminoacyl-tRNA biosynthesis												x
