# Supplementary material for: Leveraging complementary multi-omics data integration methods for mechanistic insights in kidney diseases
Source: JCI Insight. 2025 Mar 10;10(5):e186070. doi: 10.1172/jci.insight.186070 (PMC11949029; doi:10.1172/jci.insight.186070)
Supplement: Supplemental table 6 [file jciinsight-10-186070-s195.xlsx]

## Sheet: Sheet1
Supplementary Table S6. Expression of MOFA and DIABLO progression-associated urine proteins in kidney tissue proteomic profiles
SOMAmer seqID	Entrez Gene Symbol	p-value	log2 FC
seq_2946_52_2	CFD	4.2e-07	1.02
seq_3060_43_2	C9	0.000441	0.62
seq_5307_12_3	F9	0.0288	0.35
seq_3367_8_3	FETUB	0.0465	0.73
seq_4878_3_1	F10	0.0498	0.57
seq_3077_66_2	F10	0.0576	0.53
seq_4876_32_1	F9	0.0848	0.23
seq_4811_33_3	ITIH4	0.181	0.5
seq_3340_53_1	THBS4	0.237	-0.41
