# Supplementary material for: Leveraging complementary multi-omics data integration methods for mechanistic insights in kidney diseases
Source: JCI Insight. 2025 Mar 10;10(5):e186070. doi: 10.1172/jci.insight.186070 (PMC11949029; doi:10.1172/jci.insight.186070)
Supplement: Supporting data values [file jciinsight-10-186070-s196.xlsx]

## Sheet: Figure 2A
Fig2a_VarianceExplainedTotal - Data values showing the total percentage of variance explained by each MOFA factor.
	Variance explained (%)	Data type
1	3.4285	Metabolomics
2	26.4156	Transcriptomics
3	43.6558	Proteomics_URIN
4	41.9711	Proteomics_Plasma

## Sheet: Figure 2B
Fig2b
factor	Metabolomics	Transcriptomics	Proteomics_Urine	Proteomics_Plasma
Factor1	0.176511	1.03249	2.37949	26.7833
Factor2	1.17961	0.713953	24.9303	0.970162
Factor3	1.81631	6.0305	6.49916	4.61068
Factor4	0.0186114	11.7668	0.0255277	0.0536116
Factor5	0.107298	0.0206457	0.0525472	10.0527
Factor6	0.0951646	0.0616001	9.2146	0.0406432
Factor7	0.0179117	7.02499	1.41736	0.0536716

## Sheet: Figure 2C
Fig2c_KMSurvival_Factor2 - Data values for the Kaplan-Meier survival analysis using MOFA Factor 2, showing survival probability over time.
	strata	time	n.risk	pct.risk	n.event	cum.n.event	n.censor	cum.n.censor	strata_size
1	LOW FACTOR2	0	8	100	0	0	1	1	8
2	LOW FACTOR2	1000	3	38	4	4	0	1	8
3	LOW FACTOR2	2000	1	12	1	5	1	2	8
4	LOW FACTOR2	3000	0	0	0	5	1	3	8
5	LOW FACTOR2	4000	0	0	0	5	0	3	8
6	HIGH FACTOR2	0	29	100	0	0	0	0	29
7	HIGH FACTOR2	1000	26	90	1	1	2	2	29
8	HIGH FACTOR2	2000	14	48	2	3	10	12	29
9	HIGH FACTOR2	3000	7	24	2	5	5	17	29
10	HIGH FACTOR2	4000	0	0	0	5	7	24	29

## Sheet: Figure 2D
Fig3d_KMSurvival_Factor3 - Data values for the Kaplan-Meier survival analysis using MOFA Factor 3, indicating survival probability over time.
	strata	time	n.risk	pct.risk	n.event	cum.n.event	n.censor	cum.n.censor	strata_size
1	LOW FACTOR3	0	9	100	0	0	0	0	9
2	LOW FACTOR3	1000	5	56	4	4	0	0	9
3	LOW FACTOR3	2000	2	22	1	5	2	2	9
4	LOW FACTOR3	3000	1	11	0	5	1	3	9
5	LOW FACTOR3	4000	0	0	0	5	1	4	9
6	HIGH FACTOR3	0	28	100	0	0	1	1	28
7	HIGH FACTOR3	1000	24	86	1	1	2	3	28
8	HIGH FACTOR3	2000	13	46	2	3	9	12	28
9	HIGH FACTOR3	3000	6	21	2	5	5	17	28
10	HIGH FACTOR3	4000	0	0	0	5	6	23	28

## Sheet: Figure 3A
Fig3a_ExpressionLevelsTopProteinsFactor2 - Normalized data values for the expression levels of 10 top-ranked urine proteomic features by MOFA Factor 2.
	Progression (1=yes)	Factor2	ADAMTS13.3175.51.5	AGT.3484.60.2	APOA1.2750.3.2	APOL1.11510.31.3	F10.3077.66.2	F10.4878.3.1	F9.4876.32.1	F9.5307.12.3	ITIH4.4811.33.3	TIE1.2844.53.2
Cprobe_6	0	-1.04185	2.95317	2.81507	5.25423	3.80071	3.36965	4.33132	3.76963	4.32819	2.32792	2.97197
Cprobe_42	0	-0.998309	2.88527	2.87188	5.40551	3.93161	3.61387	4.04649	3.99798	4.46541	2.94371	3.46272
Cprobe_39	0	-0.627327	1.68092	3.18383	4.93989	3.85452	4.18279	4.37931	4.01879	4.39452	3.72925	2.59518
Cprobe_26	0	-0.54915	0.740437	3.39296	4.5869	3.96297	3.66252	3.71027	3.44907	3.18941	3.33447	1.85476
Cprobe_30	0	-0.43211	0.374997	1.19071	2.8324	2.33692	2.62616	2.62003	2.64329	2.50589	2.9528	1.35795
Cprobe_28	0	-0.332924	1.5355	2.91105	1.65403	1.80627	3.32849	3.28944	1.94919	1.80724	3.31037	1.95053
Cprobe_22	0	-0.31726	-2.27773	1.99821	1.07419	2.0215	2.46585	2.25153	2.06254	3.54245	1.53563	2.43275
Cprobe_18	0	-0.237878	-1.56518	1.57622	1.21344	2.05998	1.42831	1.38381	2.64426	2.67937	0.744667	0.739294
Cprobe_13	0	-0.16033	-0.394676	2.18842	5.014	2.80819	3.60246	3.50243	3.04553	2.86881	3.43073	0.817421
Cprobe_27	0	-0.107709	-0.625276	2.81091	2.31509	0.46975	0.218612	0.0303159	1.4978	1.22348	1.13086	0.509499
Cprobe_36	0	-0.0867644	0.808982	2.10595	1.32197	2.425	3.1624	3.12217	2.93158	2.75634	0.404247	1.78123
Cprobe_21	0	-0.0054299	-0.913855	1.90497	-1.28312	0.757949	0.61251	0.555678	1.19368	1.23674	-0.727561	0.393975
Cprobe_9	0	0.0597618	-2.34001	0.320379	-3.07747	-1.97645	-0.408047	-0.505283	0.377557	0.559324	-0.945809	0.237786
Cprobe_11	0	0.215673	-2.76061	0.267679	2.63054	-0.0448313	-0.796899	-1.02329	1.05313	1.51767	-1.19359	-3.26917
Cprobe_2	0	0.257226	-2.37772	-0.443743	-0.56211	1.59776	-2.85394	-2.89707	0.0391766	-0.222242	-0.325422	-3.77169
Cprobe_32	0	0.296363	-1.30399	1.56784	1.87962	-0.937284	2.78846	2.64921	2.3904	2.37573	1.64737	-0.369274
Cprobe_20	0	0.319993	-2.6267	1.62316	-1.12813	-1.88229	-0.413845	-0.615239	0.393953	0.251255	0.0434858	0.101042
Cprobe_43	0	0.321293	-2.66481	0.838207	-1.42731	-1.2701	1.33717	1.16851	1.13427	1.37684	-0.871897	-0.464011
Cprobe_19	0	0.325405	-2.3629	-1.71755	-3.87819	-0.415725	-0.745549	-1.06925	-0.4652	-0.815357	-0.763255	-0.336079
Cprobe_29	0	0.34854	-2.0879	2.02828	-1.23006	-1.84461	-0.651384	-0.773778	0.790633	0.460711	-1.0055	0.341773
Cprobe_5	0	0.419802	-2.48743	-2.06605	-2.11812	-3.47369	-1.51651	-1.64655	-0.7257	-1.24036	-0.839768	-2.93784
Cprobe_17	0	0.424322	-3.60762	0.95976	-0.242424	-2.02749	-1.29994	-1.90097	0.0410121	-0.0285796	-0.915215	0.44868
Cprobe_40	0	0.443175	-2.00422	1.05853	-0.371072	-0.544798	2.18824	1.84924	2.23854	1.99876	0.648604	0.462594
Cprobe_25	0	0.542294	-3.26715	-0.999327	-1.87158	-3.53903	-1.41026	-1.73736	-0.705784	-1.18115	-2.2073	-1.6985
Cprobe_1	0	0.77791	-2.18396	-5.55857	-3.97677	-0.549834	-3.93046	-2.95498	-0.830349	-1.40639	-3.82622	-4.11709
Cprobe_44	0	1.13187	-3.25634	-0.712882	-3.51994	-1.80762	-1.71119	-2.07808	-0.813961	-1.25139	-0.608285	-4.23838
Cprobe_3	0	1.68811	-3.34041	-4.98854	-4.9345	-2.67293	-7.084	-4.78201	-4.99228	-5.78203	-5.30583	-4.66251
Cprobe_31	1	-0.861702	1.70047	3.02597	4.6642	3.99322	3.71382	4.21669	4.07508	4.37486	2.84103	2.64465
Cprobe_33	1	-0.747522	1.614	3.51803	3.79895	3.44814	3.81135	3.91028	4.14391	4.64766	3.75512	2.26181
Cprobe_35	1	-0.628809	1.59264	3.30259	3.36446	3.45578	3.79123	3.77059	4.2765	4.27843	3.58023	1.44874
Cprobe_38	1	-0.596402	1.87785	2.45447	4.75475	3.67061	4.16531	3.76953	4.0437	4.33284	3.32181	2.6729
Cprobe_8	1	-0.553592	0.913033	3.2059	4.98975	3.60219	2.80888	2.63636	2.97173	2.66487	3.29763	1.71546
Cprobe_14	1	-0.363309	0.156588	2.26475	4.17366	2.77633	3.42879	3.34962	2.59644	2.36939	3.18253	1.63794
Cprobe_23	1	-0.0217401	-1.75739	1.85308	2.43484	1.45481	2.36755	2.26027	1.54689	1.29926	2.89095	-0.20799
Cprobe_12	1	0.34736	-3.14171	-0.170451	-4.19377	-2.18641	0.365046	-0.415775	0.473966	0.344802	-0.599609	-0.317944
Cprobe_41	1	0.369667	-2.16969	0.556005	1.00538	1.28211	0.818366	0.349946	1.42032	0.986307	1.17662	-1.03134
Cprobe_7	1	0.381364	-2.38083	-1.53825	-2.98401	-1.20121	-2.05209	-2.14837	0.745544	0.399649	-1.13662	-2.18518

## Sheet: Figure 3B
Fig3b_PathwayEnrichmentFactor2 - Data values for the enriched pathways of the top 100 features extracted from MOFA Factor 2 across various omics data types.
Term	Omics	-log_p_value
Purine metabolism	Metabolomics	50.0147
Arginine and proline metabolism	Metabolomics	49.1644
Hematopoietic cell lineage	Transcriptomics	3.87743
Complement and coagulation cascades	Transcriptomics	3.16207
Complement and coagulation cascades	Plasma_Proteomics	6.80594
Rap1 signaling pathway	Plasma_Proteomics	5.95976
Complement and coagulation cascades	Urine_Proteomics	36.7953
Staphylococcus aureus infection	Urine_Proteomics	10.3621

## Sheet: Figure 3C
Fig3c_ProteinInteractionComplementComponents -
Var2	ID	n	type
urine_proteins	C2	1	urine_proteins
urine_proteins	C3	1	urine_proteins
plasma_proteins	C4A	1	plasma_proteins
urine_proteins	C4B	1	urine_proteins
plasma_proteins	C5	1	plasma_proteins
plasma_proteins	C6	1	plasma_proteins
urine_proteins	C9	2	two_omics
plasma_proteins	CD59	1	plasma_proteins
Transcriptomics	CFB	1	Transcriptomics
urine_proteins	CFD	1	urine_proteins
urine_proteins	CFH	1	urine_proteins
Transcriptomics	CFI	1	Transcriptomics
urine_proteins	CPB2	1	urine_proteins
urine_proteins	F10	1	urine_proteins
urine_proteins	F2	1	urine_proteins
Transcriptomics	F2R	1	Transcriptomics
urine_proteins	F3	2	two_omics
plasma_proteins	F7	2	two_omics
urine_proteins	F9	2	two_omics
urine_proteins	FGA	2	two_omics
urine_proteins	FGB	2	two_omics
urine_proteins	FGG	2	two_omics
Transcriptomics	KLKB1	1	Transcriptomics
Transcriptomics	PLAU	1	Transcriptomics
urine_proteins	PLG	1	urine_proteins
urine_proteins	PROS1	2	two_omics
urine_proteins	SERPINA1	1	urine_proteins
urine_proteins	SERPINC1	1	urine_proteins
urine_proteins	SERPIND1	1	urine_proteins
urine_proteins	SERPINF2	2	two_omics

## Sheet: Figure 4A
Fig4a_sPLSDAPlot_DIABLO - Data values for the sPLS-DA plot displaying features identified by DIABLO.
	Urine proteomics			plasma proteomics			Transcriptomics			Metabolomics
	Variance 2	Variance 2		Variance 2	Variance 2		Variance 2	Variance 2		Variance 2	Variance 2
Cprobe_1	-4.8328	-0.910487		-4.8328	-0.910487		-4.8328	-0.910487		-4.8328	-0.910487
Cprobe_2	3.54068	-1.07458		3.54068	-1.07458		3.54068	-1.07458		3.54068	-1.07458
Cprobe_3	2.53427	0.356976		2.53427	0.356976		2.53427	0.356976		2.53427	0.356976
Cprobe_7	4.11971	3.21584		4.11971	3.21584		4.11971	3.21584		4.11971	3.21584
Cprobe_5	0.398192	-1.62594		0.398192	-1.62594		0.398192	-1.62594		0.398192	-1.62594
Cprobe_26	0.0302281	-0.916058		0.0302281	-0.916058		0.0302281	-0.916058		0.0302281	-0.916058
Cprobe_27	0.731328	-2.37239		0.731328	-2.37239		0.731328	-2.37239		0.731328	-2.37239
Cprobe_28	2.24862	1.05313		2.24862	1.05313		2.24862	1.05313		2.24862	1.05313
Cprobe_25	-0.0132081	-0.194777		-0.0132081	-0.194777		-0.0132081	-0.194777		-0.0132081	-0.194777
Cprobe_21	4.21167	0.193836		4.21167	0.193836		4.21167	0.193836		4.21167	0.193836
Cprobe_22	4.6143	-0.649597		4.6143	-0.649597		4.6143	-0.649597		4.6143	-0.649597
Cprobe_31	-9.06117	1.83218		-9.06117	1.83218		-9.06117	1.83218		-9.06117	1.83218
Cprobe_20	1.42375	-1.42844		1.42375	-1.42844		1.42375	-1.42844		1.42375	-1.42844
Cprobe_17	4.23986	-1.33907		4.23986	-1.33907		4.23986	-1.33907		4.23986	-1.33907
Cprobe_6	-4.6026	-0.121615		-4.6026	-0.121615		-4.6026	-0.121615		-4.6026	-0.121615
Cprobe_11	3.31893	-0.609015		3.31893	-0.609015		3.31893	-0.609015		3.31893	-0.609015
Cprobe_38	-8.16206	0.841141		-8.16206	0.841141		-8.16206	0.841141		-8.16206	0.841141
Cprobe_18	1.02638	-1.88751		1.02638	-1.88751		1.02638	-1.88751		1.02638	-1.88751
Cprobe_14	-1.3727	0.98839		-1.3727	0.98839		-1.3727	0.98839		-1.3727	0.98839
Cprobe_9	6.48096	-0.348844		6.48096	-0.348844		6.48096	-0.348844		6.48096	-0.348844
Cprobe_8	-4.1629	1.1967		-4.1629	1.1967		-4.1629	1.1967		-4.1629	1.1967
Cprobe_29	2.99872	-1.37062		2.99872	-1.37062		2.99872	-1.37062		2.99872	-1.37062
Cprobe_23	-2.85763	1.22442		-2.85763	1.22442		-2.85763	1.22442		-2.85763	1.22442
Cprobe_19	2.13095	-0.683948		2.13095	-0.683948		2.13095	-0.683948		2.13095	-0.683948
Cprobe_13	-3.9261	-1.42398		-3.9261	-1.42398		-3.9261	-1.42398		-3.9261	-1.42398
Cprobe_12	2.2436	2.24395		2.2436	2.24395		2.2436	2.24395		2.2436	2.24395
Cprobe_30	8.8161	2.04776		8.8161	2.04776		8.8161	2.04776		8.8161	2.04776
Cprobe_35	-12.131	-0.992671		-12.131	-0.992671		-12.131	-0.992671		-12.131	-0.992671
Cprobe_33	-10.6129	0.33312		-10.6129	0.33312		-10.6129	0.33312		-10.6129	0.33312
Cprobe_36	4.92227	1.51854		4.92227	1.51854		4.92227	1.51854		4.92227	1.51854
Cprobe_32	0.567321	1.15308		0.567321	1.15308		0.567321	1.15308		0.567321	1.15308
Cprobe_39	-0.816443	0.0855822		-0.816443	0.0855822		-0.816443	0.0855822		-0.816443	0.0855822
Cprobe_40	-1.45395	-0.735548		-1.45395	-0.735548		-1.45395	-0.735548		-1.45395	-0.735548
Cprobe_41	-4.35691	0.97641		-4.35691	0.97641		-4.35691	0.97641		-4.35691	0.97641
Cprobe_44	2.59077	-0.0360382		2.59077	-0.0360382		2.59077	-0.0360382		2.59077	-0.0360382
Cprobe_43	3.56495	-0.70668		3.56495	-0.70668		3.56495	-0.70668		3.56495	-0.70668
Cprobe_42	1.60873	0.166753		1.60873	0.166753		1.60873	0.166753		1.60873	0.166753

## Sheet: Figure 4B
Fig4b_ExpressionLevelsTopFeatures_DIABLO - Normalized data values for the normalized expression levels of top 10 features identified by DIABLO in progressors versus non-progressors.
	Progression (1=yes)	Factor2	C9.3060.43.2_view_3	CFD.2946.52.2_view_3	CFH.4159.130.1_view_3	F10.3077.66.2_view_3	F10.4878.3.1_view_3	F9.4876.32.1_view_3	FETUB.3367.8.3_view_3	IL27.EBI3.2829.19.2_view_3	ITIH4.4811.33.3_view_3	THBS4.3340.53.1_view_3
Cprobe_6	0	-1.04185	3.32353	1.71718	3.19613	3.36965	4.33132	3.76963	3.76775	-0.850793	2.32792	2.51362
Cprobe_42	0	-0.998309	3.14715	2.85246	3.50497	3.61387	4.04649	3.99798	3.42586	-0.116024	2.94371	1.78637
Cprobe_39	0	-0.627327	3.35689	2.47911	3.13929	4.18279	4.37931	4.01879	-4.49698	-0.506552	3.72925	1.14591
Cprobe_26	0	-0.54915	3.37322	2.72296	3.06661	3.66252	3.71027	3.44907	3.57764	-0.416926	3.33447	1.22551
Cprobe_30	0	-0.43211	2.33189	1.68666	2.73347	2.62616	2.62003	2.64329	2.76037	-0.306265	2.9528	1.88782
Cprobe_28	0	-0.332924	2.6137	2.96356	2.78481	3.32849	3.28944	1.94919	3.13551	-0.0741213	3.31037	1.40852
Cprobe_22	0	-0.31726	3.23366	0.955853	-0.26701	2.46585	2.25153	2.06254	2.40837	0.952372	1.53563	-2.35706
Cprobe_18	0	-0.237878	3.17556	1.03856	1.85311	1.42831	1.38381	2.64426	2.64573	-0.557909	0.744667	-0.302962
Cprobe_13	0	-0.16033	3.31858	2.85324	2.9831	3.60246	3.50243	3.04553	3.50712	-0.308974	3.43073	2.12352
Cprobe_27	0	-0.107709	3.1719	-0.795228	1.17327	0.218612	0.0303159	1.4978	0.925795	-1.69065	1.13086	-0.760999
Cprobe_36	0	-0.0867644	2.96523	2.62084	2.22406	3.1624	3.12217	2.93158	2.87362	0.640724	0.404247	2.43894
Cprobe_21	0	-0.0054299	2.82286	1.47536	1.16483	0.61251	0.555678	1.19368	0.844026	-1.07862	-0.727561	0.359012
Cprobe_9	0	0.0597618	1.02756	-2.12403	0.586936	-0.408047	-0.505283	0.377557	0.356571	0.475766	-0.945809	1.40752
Cprobe_11	0	0.215673	0.890063	-1.50131	1.60651	-0.796899	-1.02329	1.05313	2.05167	1.19315	-1.19359	0.0862493
Cprobe_2	0	0.257226	-0.440811	-1.8995	1.51564	-2.85394	-2.89707	0.0391766	0.248786	2.00851	-0.325422	-2.45487
Cprobe_32	0	0.296363	1.40531	2.89699	2.3563	2.78846	2.64921	2.3904	2.48485	1.71913	1.64737	1.12597
Cprobe_20	0	0.319993	2.3778	0.769171	0.596315	-0.413845	-0.615239	0.393953	0.468493	-1.5394	0.0434858	-0.450869
Cprobe_43	0	0.321293	1.84359	-1.16509	1.22018	1.33717	1.16851	1.13427	1.00636	0.727265	-0.871897	0.0226525
Cprobe_19	0	0.325405	0.0425271	-1.77831	1.0067	-0.745549	-1.06925	-0.4652	0.496172	-0.434875	-0.763255	-1.1569
Cprobe_29	0	0.34854	2.1104	-1.2965	0.847544	-0.651384	-0.773778	0.790633	2.17697	1.62244	-1.0055	-2.51321
Cprobe_5	0	0.419802	-0.273958	-0.445241	0.798493	-1.51651	-1.64655	-0.7257	-0.753643	-0.481075	-0.839768	-0.201519
Cprobe_17	0	0.424322	1.85119	-0.720953	0.23493	-1.29994	-1.90097	0.0410121	1.04053	-0.0992263	-0.915215	-1.49219
Cprobe_40	0	0.443175	2.88312	2.07451	1.90309	2.18824	1.84924	2.23854	1.53324	1.25895	0.648604	1.76656
Cprobe_25	0	0.542294	1.06751	1.77843	1.39516	-1.41026	-1.73736	-0.705784	2.52464	1.48446	-2.2073	1.34348
Cprobe_1	0	0.77791	0.800126	-2.40606	2.35563	-3.93046	-2.95498	-0.830349	-2.25201	-1.72676	-3.82622	0.708795
Cprobe_44	0	1.13187	-0.136388	-1.68829	1.08789	-1.71119	-2.07808	-0.813961	1.13393	0.65344	-0.608285	0.111076
Cprobe_3	0	1.68811	-4.91071	-2.45376	0.854626	-7.084	-4.78201	-4.99228	-5.16017	1.86786	-5.30583	-3.72265
Cprobe_31	1	-0.861702	3.4856	2.3466	3.2836	3.71382	4.21669	4.07508	3.95727	-1.04314	2.84103	3.53696
Cprobe_33	1	-0.747522	3.62282	2.5964	3.42751	3.81135	3.91028	4.14391	3.8581	-0.808171	3.75512	2.34053
Cprobe_35	1	-0.628809	3.88797	3.14987	3.43047	3.79123	3.77059	4.2765	4.16902	-0.490273	3.58023	3.07422
Cprobe_38	1	-0.596402	3.87947	3.12895	3.42002	4.16531	3.76953	4.0437	4.34205	0.164611	3.32181	2.154
Cprobe_8	1	-0.553592	2.91883	3.03094	3.53316	2.80888	2.63636	2.97173	3.37507	-0.297619	3.29763	3.15814
Cprobe_14	1	-0.363309	2.81988	3.28086	3.26194	3.42879	3.34962	2.59644	3.3204	0.0669145	3.18253	2.56424
Cprobe_23	1	-0.0217401	2.47824	2.5308	2.8351	2.36755	2.26027	1.54689	2.58557	-1.33323	2.89095	2.09585
Cprobe_12	1	0.34736	2.39958	-0.782288	0.676392	0.365046	-0.415775	0.473966	0.885466	-0.109419	-0.599609	0.414787
Cprobe_41	1	0.369667	2.05714	0.787262	1.78753	0.818366	0.349946	1.42032	1.58386	-0.921463	1.17662	-0.893202
Cprobe_7	1	0.381364	1.54215	0.223627	1.04204	-2.05209	-2.14837	0.745544	-0.178929	0.165173	-1.13662	0.0475207

## Sheet: Figure 4C
Fig4c_PathwayEnrichment_DIABLO - Data values for pathway enrichment analysis of features identified by the DIABLO model
	Term	-log_p_value	Omics
1	Cytokine-cytokine receptor interaction	2.64236	Transcriptomics
2	Legionellosis	2.30989	Transcriptomics
3	Pertussis	2.03764	Transcriptomics
4	Salmonella infection	1.93477	Transcriptomics
5	Epstein-Barr virus infection	2.81619	Plasma_Proteomics
6	Proteoglycans in cancer	2.81619	Plasma_Proteomics
7	Fc epsilon RI signaling pathway	2.56038	Plasma_Proteomics
8	Glycolysis / Gluconeogenesis	2.56038	Plasma_Proteomics
9	Complement and coagulation cascades	8.49699	Urine_Proteomics
10	JAK-STAT signaling pathway	6.6237	Urine_Proteomics
11	Cytokine-cytokine receptor interaction	3.94943	Urine_Proteomics
12	Prion diseases	2.81866	Urine_Proteomics
13	Glycine, serine and threonine metabolism	1.09909	Metabolomics
14	Selenocompound metabolism	0.687611	Metabolomics
15	Alanine, aspartate and glutamate metabolism	0.546162	Metabolomics
16	Glutathione metabolism	1.06675	Metabolomics
17	Aminoacyl-tRNA biosynthesis	0.336167	Metabolomics

[truncated: 25 more sheets: Figure 5A, Figure 5B, Figure 6A, Figure 6B, Supp. Fig. 1A, Supp. Fig. 3A, Supp. Fig. 3B, Supp. Fig. 3C, Supp. Fig. 3D, Supp. Fig. 3E, Supp. Fig. 3F, Supp. Fig. 4A, Supp. Fig. 4B, Supp. Fig. 4C, Supp. Fig. 4D, Supp. Fig. 5A, Supp. Fig. 5B, Supp. Fig. 5C, Supp. Fig. 5D, Supp. Fig. 5E …]
